# Supplementary material for: Recognition of non-standard base pairs by triplex-forming oligonucleotides containing an expanded genetic alphabet
Source: Nat Commun. 2026 Jun 12;17:7477. doi: 10.1038/s41467-026-74375-4 (PMC13407867; doi:10.1038/s41467-026-74375-4)
Supplement: Supplementary file 4 — Source Data [file 41467_2026_74375_MOESM4_ESM.xlsx]

## Sheet: Figure 3b
Figure 3b uncropped gels
Figure 3b; Top Row (con TFO-T) from L-R
Figure 3b; Row 2 (TFO-T) from L-R
Figure 3b; Row 3 (TFO-Z) from L-R
Figure 3b; Row 4 (TFO-C) from L-R
Figure 3b; Row 5 (TFO-Sc) from L-R
Figure 3b; Row 6 (TFO-Kn) from L-R
Figure 3b; Row 7 (TFO-V) from L-R

## Sheet: Figure 3c
Figure 3c fluorescence melting data
Temperature (°C)	Z:8amG-C	Normalized	Z:G-C	Normalized	T:8amA-T	Normalized	T:2amA-T	Normalized	T:A-T	Normalized	T:B-Sc	Normalized	C:ΨC-G	Normalized	C:8amG-C	Normalized	C:ΨU-A	Normalized	K:8oxG-C	Normalized	C:P-Z	Normalized	K:P-Z	Normalized	Z:P-Z	Normalized	K:B-Sc	Normalized	S:8oxA-T	Normalized	Z:ΨU-A	Normalized	C:G-C	Normalized	T:ΨU-A	Normalized	K:ΨU-A	Normalized	T:P-Z	Normalized	V:G-C	Normalized	C:8oxG-C	Normalized
42.094	8.97204	1.00002	9.12211	1.00061	26.4197	1.00025	11.7961	1.00008	34.8074	1.00004	33.5523	1.00015	27.7332	1.00001	11.0506	1.00005	25.3796	1.00018	4.90334	1.00149	9.3634	1.00036	7.02234	1.00024	2.091	1.00062	6.9202	0.99999	23.2293	1.00099	5.3569	1.00009	14.3573	1.00002	32.6457	1.00017	7.83484	1.00004	8.15126	1.00015	3.515	1.00003	6.35267	1.00042
43.187	8.74424	0.974628	8.86765	0.972703	25.8589	0.979017	11.4549	0.971149	34.0134	0.977231	32.9131	0.981092	27.2087	0.98777	10.688	0.96724	24.9246	0.98557	4.73894	0.967914	9.13406	0.97586	6.87168	0.98388	2.07161	0.97278	6.73692	0.97855	22.4848	0.968913	5.06168	0.94498	13.3773	0.93176	32.0688	0.982499	7.59331	0.97922	7.8054	0.957717	3.4063	0.9691	6.10126	0.96083
44.125	8.53315	0.951099	8.57276	0.940356	25.2719	0.956795	11.0806	0.939409	33.2572	0.955504	32.2699	0.96192	26.5509	0.96987	10.2767	0.93002	24.5603	0.96759	4.5986	0.93925	8.90722	0.95163	6.75928	0.96057	2.06078	0.95271	6.5925	0.95344	21.7964	0.939245	4.81607	0.89913	12.5271	0.87255	31.6514	0.969711	7.43525	0.95004	7.59526	0.931934	3.29964	0.938756	5.85467	0.922
45.094	8.31839	0.927163	8.26435	0.906526	24.802	0.939005	10.7246	0.90923	32.4489	0.932281	31.6726	0.944114	25.9458	0.95178	9.84119	0.89061	24.1122	0.9486	4.43815	0.906478	8.66409	0.92565	6.5991	0.9374	2.05276	0.92025	6.42332	0.93764	21.2116	0.914046	4.47724	0.83587	11.9933	0.83536	31.1038	0.952935	7.21362	0.92356	7.31495	0.89754	3.21878	0.915749	5.60827	0.88319
46.031	8.08959	0.901661	8.03309	0.881159	24.3604	0.922284	10.4935	0.889634	31.758	0.912431	31.1683	0.929081	25.2435	0.93641	9.50355	0.86005	23.639	0.93138	4.34393	0.887235	8.36734	0.89395	6.43993	0.91519	2.05013	0.89462	6.31688	0.91734	20.4768	0.88238	4.25184	0.79379	11.4798	0.79959	30.5983	0.937448	7.01258	0.90092	7.12783	0.874581	3.14884	0.895852	5.46352	0.8604
47.125	7.81631	0.871202	7.68541	0.843022	23.865	0.903529	10.1715	0.86234	30.9401	0.888932	30.5714	0.911289	24.6335	0.9186	9.0798	0.8217	23.2099	0.915	4.23055	0.864076	8.10223	0.86562	6.28738	0.89412	2.05322	0.87186	6.18012	0.90089	19.5292	0.84155	4.03057	0.75248	11.1221	0.77468	30.0955	0.922044	6.84065	0.87627	6.94776	0.852486	3.06364	0.871612	5.21652	0.8215
48.062	7.58203	0.845089	7.39903	0.811609	23.583	0.892853	9.93002	0.841866	30.3929	0.873211	30.1254	0.897995	24.0368	0.89966	8.74279	0.7912	22.8019	0.89583	4.14599	0.846806	7.82308	0.8358	6.14262	0.86908	2.06306	0.84396	6.0693	0.88332	18.7953	0.809923	3.83356	0.7157	10.8281	0.75421	29.676	0.909191	6.65353	0.85505	6.74977	0.828193	3.00573	0.855138	5.0819	0.8003
48.906	7.37584	0.822107	7.15453	0.784788	23.2184	0.87905	9.67965	0.82064	29.7354	0.85432	29.5286	0.880204	23.2989	0.88322	8.43632	0.76347	22.3241	0.87936	4.04789	0.826768	7.48231	0.79939	5.97059	0.8471	2.07836	0.8141	5.95093	0.86743	17.8708	0.770084	3.68037	0.6871	10.5969	0.7381	29.1376	0.892697	6.4924	0.83337	6.56394	0.805391	2.93983	0.836388	4.91152	0.77347
50.125	7.07563	0.788646	6.78903	0.744697	22.8727	0.865962	9.40884	0.79768	29.1187	0.836601	29.0923	0.8672	22.6075	0.86161	8.14375	0.73699	21.9136	0.86002	3.95734	0.808275	7.19748	0.76896	5.81959	0.82328	2.09293	0.78544	5.84386	0.85379	17.0347	0.734058	3.53026	0.65907	10.3248	0.71915	28.6807	0.878699	6.32777	0.81364	6.3617	0.780577	2.85784	0.813062	4.72535	0.74415
51.187	6.81192	0.759252	6.54015	0.717397	22.4797	0.851079	9.15422	0.776093	28.5873	0.821335	28.6684	0.854565	21.9655	0.84449	7.88894	0.71393	21.4317	0.84157	3.88451	0.793399	6.86839	0.7338	5.65591	0.80068	2.10869	0.75565	5.75202	0.8396	16.3092	0.702793	3.41431	0.63743	10.1155	0.70457	28.2055	0.86414	6.17799	0.79357	6.16915	0.75695	2.78233	0.791579	4.54199	0.71527
52.25	6.54239	0.729211	6.17546	0.677394	22.1238	0.837605	8.91261	0.75561	28.0925	0.807119	28.1439	0.838929	21.2792	0.82315	7.64793	0.69212	20.9719	0.81964	3.79544	0.775208	6.56956	0.70188	5.50065	0.77918	2.12249	0.73592	5.65637	0.82289	15.6171	0.672967	3.29922	0.61594	9.77672	0.68097	27.6291	0.84648	6.0256	0.77134	5.96502	0.731904	2.6983	0.767673	4.33353	0.68245
53.094	6.32161	0.704604	5.87497	0.644432	21.6984	0.821502	8.67049	0.735083	27.5556	0.791692	27.7162	0.82618	20.5321	0.80664	7.41645	0.67117	20.4255	0.79818	3.70992	0.757739	6.24701	0.66742	5.35299	0.75165	2.13404	0.70141	5.54384	0.80474	14.8386	0.639424	3.17743	0.5932	9.41853	0.65602	27.1002	0.830277	5.85677	0.7486	5.76389	0.707226	2.60921	0.742326	4.06131	0.63958
54.312	6.02152	0.671155	5.55028	0.608817	21.198	0.802556	8.37981	0.710439	26.9893	0.775424	27.2231	0.811481	19.7612	0.78265	7.16731	0.64863	19.8907	0.77239	3.60887	0.7371	5.98902	0.63985	5.16384	0.72694	2.13349	0.67181	5.42152	0.7837	14.099	0.607552	3.06996	0.57314	9.04833	0.63024	26.4665	0.810861	5.68415	0.72314	5.50465	0.675417	2.51575	0.715738	3.77545	0.59456
55.125	5.80593	0.647125	5.2561	0.576548	20.7306	0.784861	8.11413	0.687915	26.4863	0.760971	26.8485	0.800315	18.8216	0.76279	6.90238	0.62465	19.248	0.7492	3.52233	0.719426	5.6675	0.6055	4.99409	0.6985	2.11803	0.64365	5.27976	0.75295	13.5732	0.584894	2.94499	0.54981	8.62831	0.60098	25.636	0.785415	5.49078	0.70001	5.26738	0.646304	2.42812	0.690805	3.47562	0.54734
56.094	5.59325	0.623421	4.98021	0.546285	20.2553	0.766864	7.80397	0.66162	25.9292	0.744964	26.1645	0.779925	18.0349	0.74165	6.60647	0.59787	18.6702	0.72394	3.42614	0.699778	5.33396	0.56987	4.79871	0.66345	2.08463	0.61955	5.0726	0.72302	12.8035	0.551728	2.84496	0.53113	8.05878	0.56131	24.8162	0.760301	5.31521	0.6647	4.99779	0.613225	2.33435	0.664127	3.14521	0.49531
57.156	5.38546	0.60026	4.72242	0.518008	19.6146	0.742609	7.58668	0.643198	25.3505	0.72834	25.6225	0.76377	16.7975	0.71686	6.26226	0.56672	18.0405	0.69596	3.33112	0.680372	5.03012	0.53741	4.55792	0.62577	2.0121	0.58411	4.87096	0.68531	11.8416	0.510275	2.71218	0.50634	7.49383	0.52196	23.6578	0.72481	5.0471	0.62497	4.6504	0.570601	2.22979	0.634379	2.77599	0.43716
58	5.25219	0.585406	4.48623	0.4921	18.8747	0.714595	7.32671	0.621157	24.6551	0.708361	24.9846	0.744755	15.4956	0.68707	5.92446	0.53615	17.3432	0.65917	3.22078	0.657835	4.70658	0.50284	4.29905	0.58291	1.91406	0.55276	4.61693	0.63973	10.9293	0.470965	2.59525	0.48451	6.76286	0.47105	22.3171	0.683733	4.74542	0.56899	4.27978	0.525126	2.08778	0.593977	2.43541	0.38353
59.094	5.09204	0.567556	4.25865	0.467136	18.1989	0.689009	6.99881	0.593359	23.8012	0.683828	24.0904	0.718101	13.8059	0.65294	5.49939	0.49768	16.4264	0.61782	3.04329	0.621583	4.30987	0.46046	4.00458	0.52821	1.76295	0.51459	4.30988	0.57976	9.69211	0.41765	2.38451	0.44517	6.08112	0.42356	20.4886	0.627714	4.32036	0.50895	3.80043	0.46631	1.89291	0.538536	2.05606	0.32379
60.156	4.94062	0.550678	4.09559	0.44925	17.4056	0.658974	6.70008	0.568032	22.8679	0.657012	23.0971	0.688491	12.1101	0.60657	5.02734	0.45496	15.3962	0.55835	2.86797	0.585774	3.90016	0.41668	3.62883	0.46229	1.59069	0.47434	3.90584	0.50741	8.23776	0.35498	2.1461	0.40066	5.28256	0.36794	18.5406	0.568033	3.86444	0.42685	3.32415	0.407872	1.65435	0.470666	1.74072	0.27413
61.25	4.78272	0.533079	3.94213	0.432417	16.4661	0.623408	6.27918	0.532348	21.6931	0.623259	21.6002	0.643871	10.0804	0.56572	4.39187	0.39745	13.9141	0.49426	2.64053	0.539321	3.38671	0.36183	3.17591	0.40031	1.33989	0.41973	3.41844	0.45151	7.07375	0.304821	1.87237	0.34956	4.28363	0.29837	15.7832	0.483553	3.24107	0.34933	2.73787	0.335935	1.43779	0.409055	1.40541	0.22132
62.187	4.6321	0.516291	3.77205	0.41376	14.9741	0.566919	5.86378	0.49713	19.7563	0.567612	20.3581	0.606845	8.47433	0.50124	3.78783	0.34279	12.317	0.40701	2.35204	0.480396	2.89893	0.30971	2.75012	0.33161	1.1454	0.36606	3.04182	0.37	6.00722	0.258862	1.58	0.29497	3.56669	0.24843	13.2204	0.405037	2.65245	0.27121	2.20685	0.270779	1.16412	0.331196	1.18919	0.18727
63.156	4.44455	0.495388	3.65172	0.400561	13.444	0.50899	5.30081	0.449402	17.9881	0.516812	18.3287	0.546353	6.42849	0.43799	3.18864	0.28856	10.1427	0.33772	2.04904	0.41851	2.34855	0.25091	2.27815	0.25854	0.933085	0.30546	2.4927	0.29622	4.91833	0.21194	1.26955	0.23702	2.74125	0.19093	10.0831	0.308919	2.0593	0.20049	1.62758	0.199703	0.89527	0.254706	0.950327	0.14966
64.344	4.1649	0.464217	3.47197	0.380844	11.7063	0.4432	4.6306	0.392582	15.3214	0.440195	16.2809	0.485312	4.83576	0.36254	2.43781	0.22062	8.41604	0.24631	1.72601	0.352532	1.77609	0.18975	1.77616	0.19636	0.744911	0.24546	1.99565	0.21164	3.69631	0.159281	0.964106	0.17999	1.8878	0.13149	7.75607	0.237625	1.52235	0.13505	1.17672	0.144383	0.70934	0.201809	0.805794	0.1269
65.187	3.93311	0.438382	3.29487	0.361418	9.31412	0.352633	3.67592	0.311644	12.6209	0.362608	13.397	0.399344	3.30298	0.28468	1.74683	0.15808	6.13799	0.16209	1.37789	0.281429	1.29707	0.13858	1.349	0.13913	0.572735	0.18118	1.42585	0.16303	2.77009	0.119368	0.675087	0.12603	1.2975	0.09037	5.14605	0.157661	1.02544	0.08776	0.811382	0.099556	0.521128	0.148262	0.664852	0.1047
66.125	3.62241	0.403752	3.04988	0.334545	7.16456	0.27125	2.97044	0.251834	9.87197	0.283629	11.3351	0.337884	2.11978	0.20855	1.24432	0.11261	4.03919	0.09547	1.11487	0.227709	0.901095	0.09627	0.955802	0.10051	0.442681	0.12616	1.09832	0.12328	2.06482	0.0889768	0.474791	0.08864	0.848375	0.05909	3.03423	0.09296	0.666351	0.06026	0.517037	0.06344	0.395898	0.112634	0.594446	0.09361
67.094	3.24641	0.361843	2.78681	0.305689	4.71078	0.17835	2.20643	0.187061	6.6907	0.192229	8.99841	0.26823	1.27399	0.15009	0.875563	0.07924	2.37913	0.0565	0.874618	0.178638	0.539445	0.05763	0.690506	0.07198	0.372336	0.08853	0.830533	0.08093	1.41978	0.0611809	0.356144	0.06649	0.531023	0.03699	1.69944	0.052066	0.457532	0.04375	0.36327	0.044573	0.319762	0.090973	0.536985	0.08456
68.187	2.74547	0.306008	2.48863	0.272981	3.11672	0.117999	1.46548	0.124243	4.24436	0.121944	6.77308	0.201896	0.760937	0.09922	0.608023	0.05502	1.40808	0.03173	0.682865	0.139473	0.36551	0.03905	0.494496	0.05886	0.31995	0.06018	0.545225	0.06146	0.999064	0.0430515	0.294895	0.05505	0.369298	0.02572	0.769546	0.023577	0.332182	0.03827	0.238258	0.029234	0.286464	0.0814997	0.486848	0.07667
69.125	2.25114	0.25091	2.10903	0.231342	1.66043	0.062864	0.914606	0.07754	2.4472	0.07031	4.6585	0.138863	0.53796	0.05891	0.45613	0.04128	0.790597	0.01299	0.554507	0.113256	0.276117	0.0295	0.404393	0.05164	0.296364	0.04692	0.414087	0.04998	0.655244	0.0282357	0.265631	0.04959	0.274544	0.01912	0.415131	0.012718	0.290553	0.03474	0.217222	0.026653	0.267846	0.0762028	0.449712	0.07082
70.219	1.71245	0.190868	1.7668	0.193802	0.76399	0.028925	0.561721	0.047623	1.42416	0.040917	2.7951	0.083318	0.327023	0.03236	0.409173	0.03703	0.323763	0.0091	0.47884	0.0978016	0.231708	0.02476	0.354756	0.05003	0.280045	0.03943	0.336741	0.04615	0.514537	0.0221724	0.255577	0.04771	0.253345	0.01765	0.22501	0.006894	0.263759	0.03443	0.204249	0.025061	0.262116	0.0745725	0.421171	0.06633
71.156	1.27564	0.142182	1.28829	0.141314	0.28235	0.01069	0.422328	0.035805	0.567087	0.016293	1.69602	0.050556	0.296505	0.01359	0.389493	0.03525	0.226836	0.00815	0.442699	0.0904199	0.231428	0.02473	0.343696	0.04892	0.265146	0.03708	0.310902	0.04439	0.451253	0.0194453	0.254215	0.04746	0.238803	0.01663	0.213378	0.006537	0.261433	0.03313	0.208129	0.025537	0.246692	0.0701844	0.394153	0.06207
72.125	0.902679	0.100612	0.915087	0.100377	0.168606	0.006383	0.335079	0.028408	0.272544	0.00783	1.06325	0.031694	0.276076	0.00663	0.384694	0.03481	0.203059	0.00907	0.416723	0.0851144	0.225953	0.02414	0.3361	0.04819	0.256198	0.03723	0.299082	0.04228	0.433041	0.0186605	0.248475	0.04639	0.232386	0.01619	0.214431	0.00657	0.251521	0.03218	0.202684	0.024869	0.237642	0.0676096	0.375826	0.05919
73.187	0.594327	0.066243	0.611719	0.0671	0.173321	0.006562	0.332757	0.028211	0.26005	0.007471	0.562963	0.016781	0.28142	0.0058	0.375565	0.03399	0.22591	0.00979	0.396204	0.0809236	0.225657	0.02411	0.331044	0.04787	0.247459	0.03692	0.284863	0.04071	0.423106	0.0182324	0.243917	0.04554	0.225108	0.01568	0.229691	0.007037	0.244309	0.03141	0.200418	0.024591	0.229922	0.0654133	0.343511	0.0541
74.156	0.422966	0.047144	0.355095	0.038951	0.214053	0.008104	0.335108	0.02841	0.266572	0.007659	0.325089	0.00969	0.283778	0.00613	0.369275	0.03342	0.244019	0.01018	0.38025	0.0776648	0.225074	0.02405	0.328871	0.04709	0.241474	0.03696	0.274293	0.0391	0.416105	0.0179307	0.239459	0.04471	0.219048	0.01526	0.238186	0.007297	0.238487	0.03032	0.198297	0.024331	0.221067	0.062894	0.324495	0.0511
75.219	0.326412	0.036382	0.226071	0.024798	0.243102	0.009204	0.333192	0.028248	0.284386	0.008171	0.245833	0.007328	0.277047	0.00663	0.357295	0.03233	0.253688	0.01019	0.365751	0.0747034	0.221279	0.02364	0.32349	0.04633	0.233896	0.03672	0.263403	0.03741	0.408319	0.0175952	0.233109	0.04352	0.214091	0.01491	0.235377	0.007211	0.230194	0.02935	0.194506	0.023866	0.214206	0.0609422	0.301882	0.04754
76.187	0.295187	0.032901	0.166385	0.018251	0.250955	0.009501	0.323938	0.027463	0.307605	0.008838	0.215414	0.006421	0.269497	0.00699	0.343352	0.03107	0.253845	0.01013	0.346262	0.070723	0.2167	0.02315	0.318303	0.04551	0.226607	0.0365	0.252009	0.03594	0.39612	0.0170695	0.226553	0.0423	0.207472	0.01445	0.227967	0.006984	0.222862	0.02851	0.190878	0.023421	0.207812	0.059123	0.277451	0.04369
77.156	0.280352	0.031248	0.111214	0.012199	0.245528	0.009296	0.306946	0.026023	0.280829	0.008068	0.219253	0.006536	0.262988	0.00661	0.332118	0.03006	0.25235	0.00989	0.33302	0.0680183	0.212172	0.02267	0.31265	0.0447	0.22077	0.03624	0.242161	0.03485	0.383372	0.0165202	0.221248	0.04131	0.201701	0.01405	0.222211	0.006808	0.216465	0.02758	0.187772	0.023039	0.201229	0.0572501	0.259388	0.04085
78.094	0.260687	0.029056	0.113217	0.012419	0.236633	0.008959	0.295239	0.02503	0.272492	0.007829	0.194738	0.005805	0.254043	0.00678	0.32162	0.02911	0.246457	0.00976	0.316729	0.0646909	0.207729	0.02219	0.307063	0.0441	0.215195	0.03597	0.234809	0.03376	0.372946	0.0160709	0.216201	0.04036	0.196029	0.01365	0.214987	0.006587	0.209452	0.02687	0.185101	0.022712	0.196117	0.0557957	0.242062	0.03812
79.187	0.265918	0.029639	0.167385	0.018361	0.22957	0.008692	0.286364	0.024278	0.279466	0.008029	0.217242	0.006476	0.247737	0.00739	0.311129	0.02816	0.243239	0.00971	0.301495	0.0615795	0.204551	0.02185	0.302959	0.04363	0.209657	0.0357	0.227414	0.03303	0.365937	0.0157689	0.211034	0.0394	0.191704	0.01335	0.209394	0.006415	0.204034	0.02627	0.182037	0.022336	0.191368	0.0544447	0.224146	0.0353
80.125	0.294562	0.032832	0.279225	0.030629	0.227578	0.008616	0.282409	0.023943	0.308931	0.008876	0.266429	0.007942	0.243066	0.00751	0.303267	0.02744	0.241911	0.00971	0.291162	0.0594689	0.202146	0.0216	0.299733	0.04357	0.205539	0.03554	0.222522	0	0.363163	0.0156494	0.206546	0.03856	0.187822	0.01308	0.206754	0.006334	0.199489	0.0262	0.179763	0.022057	0.188153	0.05353	0.210145	0.03309
Figure 3c fluorescence melting temperature averages
Triad	Replicate			Mean/SEM
	1	2	3
Z:8amG-C	73.4	73.2	69.1	71.9 ± 1.4
Z:G-C	73.7	72.8	70.1	72.2 ± 1.1
T:8amA-T	69.7	69.8	66.2	68.6 ± 1.2
T:2amA-T	69.6	69.8	65.7	68.4 ± 1.3
T:A-T	69.1	68.1	65.7	67.6 ± 1.0
T:B-Sc	67.8	68	66.1	67.3 ± 0.6
C:ΨC-G	67.8	67.6	65.4	66.8 ± 0.8
C:8amG-C	67.1	68	63.1	66.1 ± 1.5
C:ΨU-A	66.7	67	64.1	65.9 ± 0.9
Kn:8oxG-C	66.2	66.6	64	65.6 ± 0.8
C:P-Z	65	64.7	63	64.2 ± 0.6
Kn:P-Z	63.6	63.2	63.3	63.4 ± 0.1
Z:P-Z	64.6	63.8	63.4	63.9 ± 0.4
Kn:B-Sc	64.2	63.4	63.1	63.6 ± 0.3
Sc:8oxA-T	65	64.8	61.5	63.8 ± 1.1
Z:ΨU-A	62.2	63.1	62.6	62.6 ± 0.3
C:G-C	63.5	63.1	61.3	62.6 ± 0.7
T:ΨU-A	62	62.1	62.6	62.2 ± 0.2
Kn:ΨU-A	61	62	62.3	61.8 ± 0.4
T:P-Z	61.6	62	61.3	61.6 ± 0.2
V:G-C	62	60.9	61.7	61.6 ± 0.2
C:8oxG-C	60.4	60	57.7	59.0 ± 1.3

## Sheet: Figure 4
Figure 4 ITC raw data and fit
deltaH (kcal/mol)	T:A-T / Z:G-C	Fit	T:8amA-T	Fit	Z:8amG-C	Fit	S:8oxA-T	Fit	K:8oxG-C	Fit	T:2amA-T	Fit	T:ΨU-A / C:ΨC-G	Fit	T:P-Z	Fit	C:P-Z	Fit	K-PZ	Fit
0.141039	-59.9518	-58.9703	-66.2357	-64.405	-66.6951	-66.9757	-22.7095	-24.3081	-39.1635	-39.7151	-57.9612	-59.7532	-35.3938	-36.1915	-51.5759	-52.1457	-43.3053	-44.6641	-39.0792	-39.2178
0.259825	-58.5204	-58.9171	-62.3275	-63.0908	-65.1843	-66.5624	-23.7944	-24.2043	-38.4167	-39.6522	-57.9949	-59.1322	-37.2631	-36.1731	-51.5104	-51.1958	-44.1684	-44.5361	-38.478	-39.0912
0.379748	-56.7782	-58.8336	-56.2772	-57.8613	-67.2354	-65.4902	-25.8568	-24.0226	-39.6687	-39.5456	-57.0028	-58.3131	-37.3694	-36.1426	-51.4007	-51.7663	-45.5729	-44.2814	-38.7914	-38.8621
0.500809	-58.9204	-58.6983	-35.4535	-34.4988	-61.3166	-61.2769	-22.1747	-23.6663	-40.2808	-39.348	-56.9059	-57.2153	-36.2977	-36.0913	-51.2025	-50.5949	-44.166	-43.6647	-38.1897	-38.3884
0.623008	-59.5621	-58.4603	-8.33164	-9.31083	-38.9979	-39.2502	-24.3845	-22.8314	-38.5191	-38.9166	-57.4224	-55.7195	-36.0124	-35.9952	-50.787	-51.3827	-41.5798	-41.5147	-39.0044	-37.1686
0.746345	-58.1485	-57.9746	-1.83809	-3.36645	-10.9711	-10.4212	-21.1686	-20.3389	-39.8097	-37.658	-55.9994	-53.6518	-35.49	-35.7702	-49.6478	-47.7909	-30.1732	-30.3956	-31.8677	-32.8808
0.870819	-57.1715	-56.69	-3.31134	-1.9522	-3.11291	-3.69076	-11.4447	-12.8814	-30.5459	-31.9512	-54.2901	-50.7738	-33.0774	-34.9265	-44.6728	-46.3246	-10.2296	-9.91939	-19.809	-19.5451
0.996432	-50.69	-51.4011	-1.73721	-1.43896	-2.05155	-2.24644	-5.14937	-3.56855	-15.1707	-14.2737	-48.1698	-46.8059	-27.5085	-26.9746	-23.933	-23.1174	-3.38141	-3.55386	-7.57354	-7.31971
1.12318	-29.2582	-28.833	-0.71892	-1.19944	-0.19087	-1.74625	-0.37462	0.269422	-3.06812	-4.04334	-37.5904	-41.5442	-5.46982	-6.20792	-7.2203	-7.98455	-1.72989	-2.2614	-2.77216	-3.71266
1.25107	-7.1588	-8.0086	-1.00774	-1.069	-4.82556	-1.51817	3.79937	1.45077	-1.27511	-1.94719	-33.1597	-35.1068	-3.3698	-2.20782	-3.86998	-5.06639	-2.32044	-1.84134	-2.77938	-2.67072
1.3801	-4.26793	-3.48028	-1.31421	-0.99017	-0.63945	-1.39552	2.85344	1.90485	-1.66658	-1.35296	-26.3262	-28.1381	-1.98561	-1.69151	-3.03042	-3.86358	-1.52183	-1.65683	-2.49872	-2.26217
1.51026	-2.44289	-2.36694	-0.41373	-0.9388	-2.18862	-1.3219	2.65299	2.1197	-1.14538	-1.11268	-24.3819	-21.5987	-1.36155	-1.53878	-2.71202	-2.37323	-0.82124	-1.55989	-1.96353	-2.06409
1.64156	-1.64607	-1.95175	-0.45287	-0.90333	-1.38554	-1.27403	1.83254	2.237	-1.13071	-0.99282	-18.9226	-16.204	-1.20702	-1.47338	-2.55884	-2.64084	-1.68118	-1.50259	-2.06628	-1.95372
1.774	-2.63473	-1.75405	-1.74072	-0.87767	-0.29389	-1.24094	4.20882	2.30783	-0.67998	-0.92439	-12.568	-12.1346	-1.59294	-1.43904	-2.47335	-1.09389	-1.72893	-1.46571	-1.36835	-1.88593
1.90758	-1.81624	-1.64438	-1.76221	-0.85837	-1.78364	-1.2169	1.22759	2.3539	-0.67139	-0.88142	-8.09435	-9.20391	-1.58008	-1.41843	-2.42048	-2.25819	-1.67542	-1.44038	-2.36858	-1.84119
2.04229	-2.05233	-1.57678	0.580128	-0.84338	0.727395	-1.19869	0.709989	2.38565	-1.30716	-0.85244	-5.72986	-7.12265	-0.83609	-1.40478	-2.38517	-2.61139	-1.57253	-1.42205	-1.64009	-1.80994
2.17815	-0.4049	-1.5317	-0.74395	-0.83138	-1.37772	-1.1844	1.33432	2.40856	-1.42752	-0.83174	-5.62589	-5.6368	-1.32073	-1.39501	-2.36011	-1.9287	-1.79888	-1.40818	-1.71868	-1.78709
2.31514	-1.16725	-1.4997	-2.17092	-0.82152	-1.66077	-1.17282	2.48002	2.42575	-0.86845	-0.81623	-4.46909	-4.56016	-1.29319	-1.38755	-2.34141	-1.96296	-1.05875	-1.3973

## Sheet: Figure 5b
Figure 5b fluorescence melting data (K:GY)
Temperature (°C)	GC	Normalized	Temperature (°C)	K: GC	Normalized	Temperature (°C)	GT	Normalized	Temperature (°C)	K: GT	Normalized	Temperature (°C)	GA	Normalized	Temperature (°C)	K: GA	Normalized	Temperature (°C)	GG	Normalized	Temperature (°C)	K: GG	Normalized
31.094	42.4006	1	31.219	3.64041	1	31.219	26.6669	1	31.094	6.47507	1	31.219	23.2899	1	31.219	5.36199	1	31.094	30.6312	1	31.219	7.16978	1
32.156	41.7421	0.984325	32.156	3.52957	0.967314	32.156	25.7487	0.965107	32.156	6.28209	0.968499	32.156	22.2237	0.953435	32.156	5.22228	0.972196	32.156	29.6272	0.966847	32.156	6.99024	0.973711
33.25	41.012	0.966947	33.25	3.40286	0.929947	33.125	24.712	0.925708	33.25	6.09165	0.937411	33.25	20.924	0.896673	33.125	5.083	0.944476	33.25	28.4563	0.928184	33.25	6.78216	0.943242
34.187	40.345	0.951069	34.187	3.29665	0.898625	34.094	23.5866	0.882941	34.094	5.95052	0.914372	34.187	19.7639	0.846003	34.187	4.93641	0.915301	34.187	27.3432	0.891429	34.187	6.60526	0.917338
35.031	39.7112	0.935983	35.031	3.2028	0.870951	35.031	22.4141	0.838382	35.031	5.79974	0.889758	34.906	18.8442	0.805839	34.906	4.84076	0.896265	34.906	26.42	0.860949	35.031	6.44695	0.894157
36.125	38.8431	0.91532	36.125	3.08374	0.835839	36.125	20.9402	0.782372	36.125	5.63155	0.862302	36	17.396	0.742587	36.125	4.68524	0.865313	36.125	24.7181	0.804752	36.219	6.22578	0.861771
37.187	37.9452	0.893947	37.187	2.96868	0.801909	37.187	19.3942	0.723622	37.312	5.45811	0.833989	37.187	15.7759	0.67183	37.187	4.5649	0.841364	37.187	23.0774	0.750575	37.187	6.04466	0.835249
38.156	37.1021	0.873879	38.156	2.8678	0.77216	38.031	18.1	0.674438	38.156	5.34478	0.81549	38.156	14.3729	0.610558	38.156	4.45698	0.819885	38.156	21.4926	0.698246	38.156	5.86748	0.809305
39.219	36.1062	0.850173	39.219	2.76466	0.741744	39.219	16.1736	0.601231	39.094	5.22691	0.796249	39.219	12.7891	0.541384	39.219	4.32353	0.793326	39.219	19.6556	0.637589	39.219	5.68225	0.782182
40.062	35.2768	0.83043	40.062	2.68658	0.718717	40.062	14.7342	0.546528	40.062	5.09812	0.775224	40.062	11.5106	0.485546	40.062	4.21274	0.771277	40.062	18.093	0.585994	40.062	5.53288	0.760311
41.125	34.1171	0.802825	41.125	2.58812	0.689683	41.125	12.8467	0.4748	41.125	4.95501	0.751863	41.125	9.84867	0.412964	41.031	4.07085	0.743038	41.125	15.9882	0.516494	41.125	5.34355	0.732587
42.094	33.0136	0.77656	42.219	2.48608	0.659589	42.219	10.8889	0.4004	42.219	4.80844	0.727936	42.219	8.14024	0.338349	42.219	3.88237	0.705525	42.219	13.7868	0.443804	42.219	5.15299	0.704684
43.281	31.5037	0.740619	43.281	2.37957	0.62818	43.281	9.09892	0.332375	43.281	4.65138	0.702297	43.281	6.64354	0.272982	43.281	3.68782	0.666806	43.187	11.8428	0.379614	43.187	4.97277	0.678293
44.25	30.17	0.708874	44.25	2.27921	0.598585	44.125	7.67128	0.278121	44.125	4.5148	0.680002	44.25	5.42648	0.219828	44.25	3.49152	0.627739	44.25	9.82442	0.312967	44.25	4.76557	0.647954
45.219	28.7077	0.674066	45.094	2.1867	0.571304	45.094	6.25315	0.224229	45.219	4.29417	0.643985	45.094	4.52701	0.180544	45.219	3.26442	0.582541	45.094	8.34355	0.264069	45.094	4.58048	0.620851
46.281	26.908	0.631228	46.281	2.04723	0.530176	46.281	4.7584	0.167425	46.281	4.03317	0.601379	46.281	3.47474	0.134586	46.281	2.98816	0.527561	46.281	6.45719	0.201783	46.281	4.27556	0.576202
47.25	25.083	0.587787	47.25	1.92712	0.494754	47.125	3.87728	0.13394	47.125	3.79569	0.562613	47.25	2.81604	0.105818	47.125	2.73935	0.478042	47.25	5.14608	0.15849	47.25	3.98886	0.53422
48.187	23.1982	0.542922	48.187	1.81174	0.46073	48.062	3.12963	0.105528	48.062	3.49212	0.513057	48.187	2.34399	0.085202	48.187	2.41423	0.413336	48.187	4.11618	0.124483	48.062	3.72324	0.495326
49.156	21.0782	0.492461	49.156	1.69016	0.424874	49.281	2.40973	0.0781695	49.156	3.10199	0.449371	49.281	1.93061	0.067148	49.281	2.08508	0.347829	49.281	3.12675	0.0918125	49.281	3.26952	0.428888
50.219	18.4855	0.430747	50.219	1.54719	0.382713	50.219	1.99141	0.0622725	50.219	2.6833	0.381024	50.219	1.65506	0.0551134	50.219	1.8037	0.291829	50.219	2.48697	0.0706872	50.219	2.88289	0.372274
51.312	15.7582	0.365828	51.312	1.39046	0.336493	51.312	1.6608	0.0497082	51.187	2.31252	0.320496	51.312	1.41993	0.0448442	51.312	1.52121	0.235607	51.312	1.93169	0.0523521	51.312	2.42818	0.305692
52.25	13.3622	0.308797	52.25	1.24914	0.294818	52.156	1.48295	0.0429497	52.25	1.9369	0.25918	52.25	1.26502	0.0380788	52.25	1.3203	0.195621	52.25	1.59085	0.0410977	52.25	2.04886	0.250148
53.219	10.923	0.250735	53.219	1.09488	0.249329	53.219	1.31027	0.0363873	53.219	1.62885	0.208893	53.219	1.14475	0.0328261	53.219	1.14491	0.160715	53.219	1.35611	0.0333468	53.219	1.70789	0.200219
54.312	8.39915	0.19066	54.312	0.924142	0.198978	54.312	1.17422	0.0312171	54.312	1.33959	0.161673	54.312	1.04033	0.0282656	54.312	0.996554	0.13119	54.312	1.16083	0.0268987	54.312	1.36078	0.149393
55.375	6.16941	0.137586	55.375	0.763295	0.151544	55.375	1.07768	0.0275485	55.25	1.14571	0.130025	55.375	0.959836	0.02475	55.375	0.890755	0.110134	55.375	1.03386	0.0227062	55.25	1.13679	0.116594
56.219	4.6652	0.101781	56.219	0.647019	0.117255	56.219	1.01827	0.0252906	56.219	1.00661	0.107317	56.219	0.909226	0.0225396	56.219	0.828294	0.0977027	56.219	0.962189	0.0203396	56.219	0.96863	0.0919703
57.281	3.27743	0.0687475	57.281	0.536197	0.0845736	57.281	0.950815	0.0227273	57.281	0.901501	0.0901587	57.156	0.864062	0.0205671	57.281	0.770591	0.0862187	57.281	0.885711	0.0178143	57.156	0.86264	0.0764502
58.25	2.31592	0.0458607	58.25	0.461521	0.0625515	58.25	0.894315	0.0205801	58.25	0.838199	0.0798252	58.25	0.817012	0.0185122	58.25	0.732291	0.0785962	58.25	0.833445	0.0160885	58.25	0.779511	0.0642777
59.312	1.59666	0.0287399	59.312	0.407051	0.0464885	59.187	0.848139	0.0188253	59.312	0.795413	0.0728406	59.312	0.780235	0.016906	59.312	0.696554	0.0714839	59.312	0.785068	0.0144911	59.187	0.740764	0.058604
60.281	1.23212	0.0200628	60.281	0.38128	0.0388888	60.281	0.801999	0.0170719	60.281	0.764602	0.0678111	60.281	0.751619	0.0156562	60.281	0.670402	0.066279	60.406	0.743889	0.0131314	60.281	0.705653	0.0534627
61.25	0.986969	0.0142275	61.125	0.364833	0.0340384	61.25	0.764201	0.0156355	61.25	0.732986	0.06265	61.25	0.723087	0.0144101	61.25	0.642619	0.0607496	61.125	0.719693	0.0123325	61.125	0.683415	0.0502064
62.187	0.857379	0.0111429	62.187	0.349179	0.0294221	62.187	0.730931	0.0143711	62.062	0.709237	0.0587731	62.187	0.699229	0.0133681	62.187	0.6182	0.0558897	62.187	0.683701	0.011144	62.187	0.654409	0.045959
63.375	0.754894	0.00870344	63.375	0.338164	0.0261738	63.281	0.695388	0.0130204	63.375	0.670439	0.0524396	63.375	0.668571	0.0120292	63.281	0.592174	0.05071	63.375	0.649254	0.0100066	63.281	0.626516	0.0418748
64.219	0.723401	0.00795383	64.344	0.330052	0.0237817	64.344	0.660478	0.0116937	64.344	0.642197	0.0478294	64.344	0.644491	0.0109775	64.344	0.567711	0.0458414	64.344	0.622028	0.00910758	64.344	0.600609	0.0380813
65.312	0.681274	0.00695106	65.437	0.320672	0.0210154	65.437	0.626175	0.0103901	65.437	0.612075	0.0429122	65.312	0.623182	0.0100468	65.437	0.546001	0.0415208	65.437	0.593363	0.0081611	65.437	0.574432	0.0342482
66.375	0.642984	0.00603964	66.25	0.313925	0.0190259	66.25	0.602457	0.00948882	66.25	0.590731	0.039428	66.25	0.601438	0.00909718	66.375	0.526669	0.0376733	66.25	0.574236	0.00752953	66.25	0.555659	0.0314992
67.344	0.61821	0.00544994	67.344	0.305576	0.0165638	67.219	0.574366	0.00842127	67.344	0.562593	0.0348346	67.344	0.578607	0.00810006	67.469	0.50515	0.0333906	67.469	0.543795	0.00652437	67.469	0.527382	0.0273586
68.281	0.595776	0.00491595	68.281	0.299682	0.0148257	68.281	0.546065	0.00734576	68.281	0.539351	0.0310405	68.281	0.559627	0.00727114	68.281	0.49058	0.0304907	68.281	0.524751	0.00589554	68.281	0.50887	0.0246479
69.375	0.567679	0.00424714	69.25	0.294943	0.0134282	69.25	0.521161	0.00639936	69.375	0.513802	0.0268699	69.25	0.541237	0.00646795	69.25	0.471695	0.0267324	69.25	0.502792	0.00517047	69.25	0.488249	0.0216285
70.219	0.547057	0.00375629	70.312	0.288613	0.0115613	70.312	0.495643	0.00542963	70.312	0.493267	0.0235177	70.312	0.521594	0.00561006	70.312	0.452304	0.0228731	70.312	0.47919	0.00439112	70.312	0.466667	0.0184682
71.281	0.523373	0.00319253	71.281	0.28491	0.0104693	71.281	0.47516	0.00465121	71.281	0.473238	0.0202482	71.281	0.504228	0.00485162	71.281	0.436084	0.019645	71.281	0.459814	0.00375134	71.281	0.448007	0.0157358
72.375	0.498754	0.00260654	72.375	0.28003	0.00903023	72.25	0.454071	0.00384977	72.375	0.44977	0.0164171	72.375	0.483498	0.00394623	72.375	0.416813	0.0158097	72.25	0.439857	0.00309237	72.375	0.427598	0.0127473
73.312	0.478284	0.00211929	73.312	0.276929	0.00811585	73.312	0.430431	0.00295138	73.312	0.430692	0.0133029	73.312	0.467119	0.0032309	73.312	0.401996	0.0128608	73.312	0.420123	0.00244076	73.312	0.411712	0.0104211
74.281	0.458028	0.00163712	74.281	0.271743	0.00658637	74.281	0.412409	0.00226653	74.281	0.41258	0.0103462	74.281	0.451394	0.00254412	74.281	0.388117	0.0100985	74.281	0.404863	0.0019369	74.281	0.396137	0.00814052
75.219	0.441242	0.00123757	75.219	0.266256	0.0049684	75.219	0.396878	0.00167632	75.219	0.397512	0.00788647	75.219	0.437889	0.00195431	75.219	0.375272	0.00754206	75.219	0.390488	0.00146222	75.219	0.382565	0.00615317
76.312	0.420272	0.000738406	76.312	0.260367	0.00323168	76.312	0.37956	0.00101818	76.437	0.377031	0.00454302	76.312	0.421238	0.00122709	76.437	0.360007	0.0045042	76.312	0.373436	0.000899179	76.312	0.366375	0.00378242
77.25	0.404242	0.000356848	77.375	0.254679	0.00155433	77.375	0.364652	0.000451654	77.375	0.362814	0.0022222	77.375	0.406178	0.000569365	77.375	0.348576	0.00222911	77.375	0.359333	0.000433507	77.25	0.353797	0.00194063
78.219	0.38925	0	78.344	0.249409	0	78.344	0.352768	0	78.344	0.349201	0	78.344	0.393142	0	78.344	0.337376	0	78.344	0.346204	0	78.344	0.340544	0
79.312	0.373978	-0.000363517	79.406	0.243538	-0.00173123	79.406	0.341609	-0.000424044	79.406	0.335535	-0.00223084	79.312	0.380781	-0.00053985	79.406	0.325853	-0.00229326	79.406	0.33246	-0.00045382	79.406	0.328945	-0.00169836
80.25	0.362257	-0.000642521	80.375	0.238096	-0.00333614	80.375	0.333132	-0.000746211	80.375	0.32421	-0.0040796	80.25	0.369435	-0.00103539	80.25	0.317257	-0.00400407	80.25	0.322019	-0.000798601	80.25	0.320617	-0.00291778
80.375	0.360791	-0.000677402										80.375	0.36797	-0.00109937	80.375	0.316026	-0.00424904	80.375	0.320508	-0.000848469	80.375	0.319451	-0.00308856
Figure 5b fluorescence melting data (K:8oxGY)
Temperature (°C)	8oxGC	Normalized	Temperature (°C)	K: 8oxGC	Normalized	Temperature (°C)	8oxGT	Normalized	Temperature (°C)	K: 8oxGT	Normalized	Temperature (°C)	8oxGA	Normalized	Temperature (°C)	K: 8oxGA	Normalized	Temperature (°C)	8oxGG	Normalized	Temperature (°C)	K: 8oxGG	Normalized
31.219	10.7892	1	31.094	5.90073	1	31.219	10.2509	1	31.219	3.88285	1	31.219	7.24604	1	31.219	3.50355	1	31.094	15.4614	1	31.219	4.42403	1
32.156	10.6524	0.986967	32.156	5.79005	0.980182	32.156	9.85652	0.960323	32.156	3.80277	0.977566	32.156	7.16386	0.988119	32.156	3.39409	0.9657	32.156	14.8147	0.957763	32.156	4.33407	0.978214
33.25	10.481	0.970628	33.25	5.67998	0.960472	33.125	9.43066	0.917483	33.25	3.71426	0.952772	33.25	7.04246	0.97057	33.25	3.28002	0.929958	33.25	14.1063	0.9115	33.25	4.23327	0.953803
34.187	10.3241	0.955675	34.187	5.58888	0.944161	34.187	8.94294	0.868421	34.187	3.64274	0.932735	34.187	6.91669	0.952388	34.187	3.19409	0.903032	34.187	13.4656	0.869656	34.187	4.15056	0.933774
35.031	10.1748	0.941447	35.031	5.50934	0.929919	35.031	8.5397	0.827856	35.031	3.5817	0.915633	35.031	6.78619	0.933521	35.031	3.12599	0.881692	35.031	12.8616	0.83021	35.031	4.07893	0.916428
36.125	9.97006	0.921935	36.125	5.40979	0.912092	36.125	7.99638	0.773201	36.219	3.5012	0.893082	36.125	6.59275	0.905557	36.125	3.05082	0.858138	36.125	12.0408	0.776607	36.125	3.99012	0.894922
37.187	9.76426	0.902322	37.187	5.31753	0.895573	37.187	7.44353	0.717587	37.187	3.44215	0.87654	37.062	6.40855	0.878928	37.187	2.99757	0.841454	37.187	11.1872	0.720858	37.187	3.91146	0.875873
38.156	9.56688	0.883511	38.031	5.2508	0.883624	38.156	6.93329	0.666259	38.156	3.38546	0.860659	38.156	6.16769	0.844108	38.031	2.96477	0.831175	38.156	10.3981	0.669325	38.156	3.8413	0.858882
39.219	9.31765	0.859759	39.219	5.14853	0.865311	39.094	6.41991	0.614615	39.219	3.3294	0.844952	39.219	5.90232	0.805745	39.094	2.92244	0.81791	39.219	9.49228	0.61017	39.094	3.7756	0.842971
40.062	9.10434	0.83943	40.187	5.06832	0.850949	40.062	5.89093	0.561402	39.937	3.29295	0.83474	39.937	5.70655	0.777444	40.062	2.89137	0.808175	40.062	8.7615	0.562444	40.062	3.70699	0.826356
41.125	8.78432	0.808931	41.125	4.98997	0.836919	41.125	5.30229	0.502188	41.031	3.23996	0.819896	41.125	5.35059	0.725986	41.125	2.85979	0.79828	41.125	7.82536	0.501307	41.031	3.63901	0.809895
42.219	8.42444	0.774633	42.219	4.90154	0.821084	42.219	4.7085	0.442455	42.219	3.19176	0.806393	42.219	5.00902	0.676607	42.219	2.82929	0.788724	42.094	6.97608	0.445842	42.219	3.55964	0.790673
43.187	8.06804	0.740667	43.187	4.82388	0.807179	43.281	4.15457	0.386732	43.187	3.15329	0.795616	43.187	4.68955	0.630423	43.281	2.79997	0.779535	43.281	5.9683	0.380026	43.281	3.48276	0.772056
44.25	7.63344	0.69925	44.25	4.73852	0.791895	44.25	3.68674	0.33967	44.25	3.10682	0.782598	44.25	4.3219	0.577274	44.25	2.76418	0.768322	44.25	5.17661	0.328323	44.375	3.3921	0.750101
45.219	7.19944	0.657888	45.094	4.66954	0.779542	45.094	3.29839	0.300604	45.219	3.05619	0.768413	45.219	3.98913	0.529168	45.219	2.71862	0.754044	45.219	4.45039	0.280895	45.219	3.31298	0.73094
46.281	6.6808	0.60846	46.281	4.5628	0.76043	46.281	2.80036	0.250505	46.281	2.98024	0.747136	46.281	3.59706	0.472489	46.156	2.66102	0.735997	46.281	3.69624	0.231643	46.281	3.18162	0.699129
47.25	6.15697	0.558538	47.25	4.46312	0.742582	47.25	2.45688	0.215951	47.25	2.89522	0.723319	47.125	3.28395	0.427224	47.25	2.56893	0.707141	47.25	3.08855	0.191957	47.25	3.03832	0.664428
48.187	5.63328	0.508629	48.187	4.35002	0.722329	48.187	2.16457	0.186547	48.187	2.7918	0.694347	48.187	2.90858	0.37296	48.187	2.47022	0.67621	48.187	2.54169	0.156242	48.187	2.8736	0.624538
49.281	4.9762	0.446007	49.281	4.20455	0.696282	49.281	1.88298	0.15822	49.281	2.64626	0.653572	49.156	2.56653	0.323511	49.281	2.33715	0.634515	49.156	2.06293	0.124975	49.281	2.63955	0.567859
50.219	4.37995	0.389183	50.219	4.0591	0.670238	50.219	1.68284	0.138087	50.219	2.49983	0.612551	50.219	2.22116	0.273583	50.219	2.19747	0.590745	50.219	1.60323	0.0949533	50.219	2.41865	0.514364
51.312	3.73741	0.327948	51.312	3.88199	0.638524	51.312	1.49282	0.118971	51.187	2.33045	0.565099	51.312	1.92088	0.230174	51.312	2.02368	0.536289	51.312	1.22916	0.0705234	51.312	2.13465	0.44559
52.156	3.23645	0.280205	52.156	3.73957	0.613021	52.25	1.3639	0.106003	52.25	2.13326	0.509856	52.25	1.69253	0.197162	52.25	1.86194	0.48561	52.25	0.970638	0.05364	52.25	1.88398	0.384886
53.219	2.68209	0.227373	53.219	3.55771	0.580459	53.219	1.25676	0.0952248	53.219	1.94243	0.456397	53.344	1.46422	0.164156	53.219	1.68549	0.43032	53.219	0.744448	0.0388681	53.344	1.59694	0.315376
54.312	2.18345	0.179851	54.312	3.36941	0.546741	54.312	1.15186	0.0846728	54.312	1.71411	0.392434	54.312	1.30481	0.141111	54.312	1.49615	0.370991	54.312	0.536082	0.0252601	54.312	1.34698	0.254843
55.25	1.81888	0.145107	55.375	3.17951	0.512738	55.375	1.06541	0.0759758	55.375	1.49283	0.330442	55.25	1.16475	0.120864	55.25	1.3358	0.320747	55.375	0.383152	0.0152726	55.375	1.11171	0.19787
56.344	1.47238	0.112085	56.344	2.99409	0.479536	56.344	0.99155	0.068546	56.219	1.32493	0.283406	56.344	1.03412	0.101979	56.219	1.17995	0.27191	56.219	0.294624	0.00949101	56.219	0.953461	0.159547
57.281	1.25582	0.0914462	57.281	2.81066	0.44669	57.281	0.926085	0.0619605	57.156	1.15124	0.234745	57.281	0.945435	0.0891591	57.281	1.03896	0.227731	57.281	0.219451	0.00458163	57.156	0.82022	0.127281
58.25	1.06453	0.0732151	58.25	2.60385	0.40966	58.25	0.862483	0.0555625	58.25	0.981093	0.18708	58.25	0.865558	0.0776118	58.25	0.926865	0.192608	58.25	0.176192	0.00175652	58.25	0.70684	0.0998239
59.187	0.941429	0.0614836	59.187	2.37465	0.368619	59.187	0.803794	0.0496586	59.312	0.845237	0.14902	59.312	0.804115	0.0687293	59.312	0.825774	0.160931	59.187	0.165154	0.00103564	59.312	0.641673	0.0840425
60.281	0.830799	0.0509403	60.281	2.08929	0.317522	60.281	0.74594	0.0438387	60.281	0.751635	0.122798	60.281	0.758331	0.0621107	60.281	0.752812	0.138069	60.281	0.172332	0.00150443	60.281	0.602493	0.0745545
61.25	0.745511	0.0428121	61.25	1.81507	0.26842	61.125	0.706458	0.039867	61.125	0.697415	0.107608	61.125	0.722697	0.0569593	61.125	0.702712	0.122371	61.25	0.187252	0.00247883	61.125	0.580208	0.069158
62.187	0.685413	0.0370847	62.062	1.58525	0.227268	62.062	0.669196	0.0361186	62.187	0.6416	0.0919718	62.187	0.686088	0.0516669	62.187	0.650852	0.10612	62.062	0.18448	0.00229775	62.062	0.554528	0.0629391
63.375	0.618846	0.0307406	63.375	1.2385	0.165178	63.375	0.626985	0.0318724	63.375	0.599685	0.0802296	63.375	0.650409	0.046509	63.281	0.611941	0.0939277	63.375	0.179445	0.00196897	63.281	0.527195	0.05632
64.219	0.580291	0.0270663	64.344	1.00948	0.124169	64.344	0.599251	0.0290825	64.344	0.575586	0.0734783	64.344	0.624799	0.0428067	64.219	0.584105	0.0852055	64.344	0.177382	0.00183423	64.344	0.505736	0.0511233
65.437	0.534096	0.0226638	65.437	0.801126	0.0868622	65.437	0.571724	0.0263134	65.437	0.550312	0.0663978	65.437	0.597248	0.0388238	65.437	0.553506	0.0756175	65.437	0.174648	0.00165568	65.437	0.484813	0.0460565
66.25	0.510168	0.0203833	66.25	0.690667	0.0670833	66.25	0.55334	0.024464	66.25	0.533143	0.0615878	66.25	0.577345	0.0359466	66.25	0.534136	0.0695479	66.25	0.172369	0.00150685	66.25	0.471283	0.04278
67.469	0.481945	0.0176936	67.469	0.57898	0.0470846	67.469	0.524887	0.0216017	67.469	0.505689	0.0538968	67.344	0.551196	0.0321664	67.469	0.506634	0.0609303	67.344	0.169545	0.00132242	67.344	0.452238	0.038168
68.281	0.466337	0.0162061	68.281	0.529729	0.0382657	68.281	0.506208	0.0197227	68.281	0.488711	0.0491405	68.406	0.525923	0.0285129	68.406	0.487285	0.0548674	68.406	0.166829	0.00114506	68.406	0.434972	0.0339867
69.25	0.448425	0.0144991	69.25	0.49346	0.0317713	69.25	0.48518	0.0176074	69.125	0.471967	0.0444495	69.25	0.50667	0.0257295	69.25	0.469991	0.0494485	69.25	0.164824	0.00101408	69.25	0.421927	0.0308278
70.312	0.429265	0.0126731	70.312	0.46733	0.0270925	70.312	0.462735	0.0153496	70.312	0.449258	0.0380877	70.219	0.486581	0.0228253	70.312	0.450508	0.0433435	70.312	0.163041	0.000897618	70.312	0.406443	0.0270781
71.156	0.415053	0.0113186	71.281	0.451044	0.0241762	71.281	0.444728	0.0135381	71.281	0.432494	0.0333914	71.281	0.465379	0.0197604	71.281	0.43326	0.0379391	71.281	0.160797	0.000751115	71.281	0.3931	0.0238469
72.25	0.396106	0.00951298	72.375	0.430316	0.0204648	72.375	0.423196	0.0113721	72.375	0.413967	0.028201	72.375	0.444439	0.0167332	72.375	0.413122	0.0316288	72.375	0.158464	0.000598755	72.375	0.378318	0.0202671
73.187	0.38141	0.0081124	73.312	0.415229	0.0177632	73.312	0.406812	0.00972397	73.312	0.399712	0.0242076	73.312	0.427198	0.0142407	73.312	0.398765	0.0271302	73.312	0.156696	0.000483253	73.312	0.365707	0.0172133
74.156	0.367261	0.00676394	74.281	0.399253	0.0149025	74.281	0.391028	0.00813616	74.281	0.386103	0.020395	74.281	0.411158	0.0119219	74.281	0.384181	0.0225603	74.281	0.155636	0.000414039	74.406	0.352562	0.0140301
75.219	0.353673	0.00546897	75.219	0.384714	0.0122991	75.219	0.376415	0.00666614	75.219	0.373944	0.0169886	75.219	0.397323	0.00992189	75.219	0.371523	0.0185939	75.219	0.154041	0.000309884	75.219	0.343366	0.011803
76.312	0.338825	0.00405396	76.312	0.36745	0.00920785	76.312	0.359189	0.00493322	76.312	0.358717	0.0127228	76.312	0.379724	0.00737772	76.312	0.356745	0.0139633	76.312	0.152305	0.000196499	76.437	0.329182	0.00836817
77.25	0.327458	0.00297065	77.25	0.35371	0.0067476	77.375	0.344537	0.00345933	77.375	0.345515	0.00902432	77.25	0.365559	0.00532994	77.375	0.343227	0.0097274	77.375	0.151141	0.000120458	77.375	0.319536	0.00603228
78.344	0.315176	0.00180014	78.344	0.338863	0.00408912	78.219	0.333823	0.00238157	78.344	0.334295	0.00588124	78.344	0.350951	0.0032182	78.344	0.331922	0.00618529	78.219	0.150406	7.25151e-05	78.344	0.310356	0.00380922
79.406	0.304258	0.000759636	79.406	0.325664	0.00172566	79.406	0.320132	0.0010043	79.406	0.322892	0.00268663	79.406	0.338048	0.00135281	79.531	0.319241	0.00221149	79.531	0.1496	1.98346e-05	79.406	0.301211	0.0015946
80.25	0.296288	0	80.25	0.316027	0	80.375	0.310148	0	80.375	0.313302	0	80.25	0.32869	0	80.25	0.312183	0	80.375	0.149296	0	80.25	0.294627	0

## Sheet: Figure 5c-e
Figure 5c uncropped gel
Figure 5d(i) uncropped gel
Figure 5d(ii) uncropped gel
Figure 5e(i) uncropped gel
Figure 5e(ii) uncropped gel

## Sheet: Figure 6
Figure 6a(i) left uncropped gel
Figure 6a(i) right uncropped gel
Figure 6a(ii) uncropped gel
Figure 6b(i) uncropped gel
Figure 6b(ii) uncropped gel
Figure 6c uncropped gel

## Sheet: Supp Figure 7a
Supplementary Figure 7a fluorescence melting data
Temperature	A-T	Normalized	Temperature	T-A	Normalized	Temperature	U-A	Normalized	Temperature	G-C	Normalized	Temperature	C-G	Normalized	Temperature	8oxA-T	Normalized	Temperature	8oxG-C	Normalized	Temperature	8amA-T	Normalized	Temperature	8amG-C	Normalized	Temperature	pseudoU-A	Normalized	Temperature	pseudoC-G	Normalized	Temperature	5meC-G	Normalized	Temperature	2amA-T	Normalized	Temperature	B-Sc	Normalized	Temperature	P-Z	Normalized	Temperature	Z-P	Normalized	Temperature	Bc-Sc
37.0291	1.34862	1	37.0291	1.53356	1	37.0291	1.14818	1	37.0291	1.05281	1	37.0291	1.55755	1	37.0291	1.24908	1	37.0291	0.522194	1	37.0291	0.931285	1	37.0291	0.515993	1	37.0291	2.08714	1	37.0291	1.89311	1	37.0291	1.09459	1	37.0291	1.2046	1	37.0291	1.1752	1	37.0291	0.721132	1	37.0291	0.87181	1	37.0379	0.743354
37.0634	1.34829	0.99976	37.0634	1.53314	0.99973	37.0634	1.14786	0.999725	37.0634	1.05252	0.999728	37.0634	1.55713	0.999727	37.0634	1.24878	0.999757	37.0634	0.522087	0.999795	37.0634	0.931111	0.999813	37.0634	0.515889	0.9998	37.0634	2.08655	0.999716	37.0634	1.89262	0.999737	37.0634	1.09428	0.999713	37.0634	1.20428	0.999741	37.0634	1.17489	0.999737	37.0634	0.721006	0.999825	37.0634	0.87163	0.999794	37.0714	0.743183
37.1061	1.34783	0.999419	37.1061	1.53256	0.999351	37.1061	1.14742	0.999342	37.1061	1.05212	0.999348	37.1061	1.55653	0.999344	37.1061	1.24835	0.999419	37.1061	0.521937	0.999507	37.1061	0.930865	0.999549	37.1061	0.515746	0.999522	37.1061	2.08572	0.99932	37.1061	1.89192	0.999368	37.1061	1.09384	0.999316	37.1061	1.20385	0.999382	37.1061	1.17446	0.999373	37.1061	0.72083	0.99958	37.1061	0.871379	0.999506	37.1192	0.742898
37.1498	1.34732	0.999035	37.1498	1.53191	0.998927	37.1498	1.14693	0.998914	37.1498	1.05168	0.998926	37.1498	1.55586	0.998914	37.1498	1.24788	0.99904	37.1498	0.521767	0.999183	37.1498	0.930585	0.999248	37.1498	0.515588	0.999216	37.1498	2.08479	0.998876	37.1498	1.89113	0.998954	37.1498	1.09336	0.998877	37.1498	1.20337	0.998982	37.1498	1.17398	0.998967	37.1498	0.720632	0.999306	37.1498	0.8711	0.999187	37.1518	0.742699
37.1963	1.34671	0.998586	37.1963	1.53116	0.998436	37.1963	1.14637	0.998422	37.1963	1.05117	0.998442	37.1963	1.55509	0.998417	37.1963	1.24733	0.998603	37.1963	0.521573	0.99881	37.1963	0.930258	0.998897	37.1963	0.515408	0.998866	37.1963	2.08372	0.998364	37.1963	1.89023	0.998474	37.1963	1.09281	0.998373	37.1963	1.20282	0.998525	37.1963	1.17343	0.998501	37.1963	0.720402	0.998988	37.1963	0.870779	0.998818	37.1947	0.74241
37.2466	1.34598	0.998044	37.2466	1.53026	0.997847	37.2466	1.14569	0.997833	37.2466	1.05056	0.997866	37.2466	1.55416	0.997823	37.2466	1.24668	0.998082	37.2466	0.521338	0.998361	37.2466	0.929863	0.998472	37.2466	0.515194	0.998452	37.2466	2.08245	0.997752	37.2466	1.88914	0.997901	37.2466	1.09216	0.997778	37.2466	1.20217	0.997983	37.2466	1.17278	0.997945	37.2466	0.720126	0.998604	37.2466	0.870396	0.998379	37.2421	0.74206
37.2975	1.34517	0.997441	37.2975	1.52926	0.997196	37.2975	1.14494	0.997183	37.2975	1.0499	0.997233	37.2975	1.55314	0.997166	37.2975	1.24596	0.997507	37.2975	0.521077	0.997861	37.2975	0.929422	0.997999	37.2975	0.514959	0.997997	37.2975	2.08104	0.997077	37.2975	1.88794	0.997267	37.2975	1.09145	0.997127	37.2975	1.20145	0.997388	37.2975	1.17206	0.997335	37.2975	0.719821	0.998182	37.2975	0.869976	0.997897	37.2895	0.741677
37.3413	1.3444	0.99687	37.3413	1.52832	0.996585	37.3413	1.14424	0.996574	37.3413	1.04927	0.996641	37.3413	1.55218	0.99655	37.3413	1.24529	0.996967	37.3413	0.52083	0.997388	37.3413	0.929003	0.99755	37.3413	0.51474	0.997573	37.3413	2.07972	0.996444	37.3413	1.88682	0.996672	37.3413	1.09079	0.996521	37.3413	1.20078	0.996835	37.3413	1.1714	0.996767	37.3413	0.719535	0.997785	37.3413	0.869584	0.997447	37.3337	0.741289
37.3831	1.3436	0.996281	37.3831	1.52736	0.99596	37.3831	1.14353	0.995948	37.3831	1.04864	0.996036	37.3831	1.55119	0.995919	37.3831	1.2446	0.996415	37.3831	0.520573	0.996895	37.3831	0.92857	0.997085	37.3831	0.514516	0.997138	37.3831	2.07836	0.995795	37.3831	1.88566	0.996062	37.3831	1.09011	0.995906	37.3831	1.2001	0.99627	37.3831	1.17072	0.996188	37.3831	0.719243	0.99738	37.3831	0.869183	0.996987	37.3822	0.740829
37.4264	1.34271	0.995621	37.4264	1.5263	0.995263	37.4264	1.14272	0.995247	37.4264	1.04793	0.995361	37.4264	1.5501	0.995214	37.4264	1.24383	0.995797	37.4264	0.520283	0.99634	37.4264	0.928084	0.996563	37.4264	0.514265	0.996651	37.4264	2.07685	0.995071	37.4264	1.88437	0.99538	37.4264	1.08937	0.995227	37.4264	1.19935	0.995642	37.4264	1.16996	0.995544	37.4264	0.718917	0.996928	37.4264	0.86874	0.996478	37.4279	0.740363
37.4761	1.34163	0.994819	37.4761	1.52501	0.994425	37.4761	1.14175	0.994401	37.4761	1.04707	0.994549	37.4761	1.54877	0.994365	37.4761	1.2429	0.995052	37.4761	0.51993	0.995663	37.4761	0.927497	0.995932	37.4761	0.513963	0.996067	37.4761	2.07503	0.994199	37.4761	1.88282	0.99456	37.4761	1.08848	0.994415	37.4761	1.19844	0.99489	37.4761	1.16906	0.994774	37.4761	0.718527	0.996387	37.4761	0.86821	0.995871	37.4763	0.739834
37.5255	1.34048	0.993964	37.5255	1.52365	0.993541	37.5255	1.14071	0.993498	37.5255	1.04617	0.99369	37.5255	1.54738	0.993467	37.5255	1.24191	0.994262	37.5255	0.519549	0.994935	37.5255	0.926871	0.99526	37.5255	0.513642	0.995445	37.5255	2.0731	0.993276	37.5255	1.88117	0.993692	37.5255	1.08755	0.993561	37.5255	1.19748	0.994095	37.5255	1.1681	0.993964	37.5255	0.718115	0.995816	37.5255	0.867653	0.995232	37.5201	0.739325
37.5634	1.33954	0.993266	37.5634	1.52256	0.992825	37.5634	1.13987	0.992761	37.5634	1.04543	0.992991	37.5634	1.54624	0.992737	37.5634	1.24111	0.993619	37.5634	0.519236	0.994335	37.5634	0.92636	0.994711	37.5634	0.51338	0.994936	37.5634	2.07153	0.992524	37.5634	1.87984	0.992986	37.5634	1.08679	0.992872	37.5634	1.19671	0.993451	37.5634	1.16733	0.993308	37.5634	0.717782	0.995355	37.5634	0.867204	0.994718	37.5647	0.738784
37.6084	1.33838	0.992406	37.6084	1.52122	0.991951	37.6084	1.13882	0.991853	37.6084	1.04453	0.992133	37.6084	1.54485	0.991843	37.6084	1.24012	0.992827	37.6084	0.518847	0.993591	37.6084	0.925731	0.994036	37.6084	0.513057	0.99431	37.6084	2.06961	0.991603	37.6084	1.8782	0.992122	37.6084	1.08587	0.992032	37.6084	1.19576	0.992662	37.6084	1.16639	0.992509	37.6084	0.717378	0.994794	37.6084	0.866658	0.994091	37.6054	0.738267
37.6575	1.33705	0.991426	37.6575	1.5197	0.990963	37.6575	1.13763	0.990816	37.6575	1.0435	0.99116	37.6575	1.54327	0.99083	37.6575	1.239	0.991928	37.6575	0.518401	0.992735	37.6575	0.925017	0.993269	37.6575	0.512688	0.993595	37.6575	2.06743	0.990558	37.6575	1.87635	0.991144	37.6575	1.08483	0.991083	37.6575	1.19468	0.991769	37.6575	1.16533	0.991606	37.6575	0.716922	0.994161	37.6575	0.866044	0.993386	37.6521	0.737655
37.704	1.33575	0.990461	37.704	1.51822	0.989999	37.704	1.13646	0.989792	37.704	1.0425	0.990204	37.704	1.54172	0.989838	37.704	1.23789	0.991043	37.704	0.517958	0.991888	37.704	0.924313	0.992513	37.704	0.512324	0.992889	37.704	2.06529	0.989532	37.704	1.87453	0.990185	37.704	1.08382	0.990155	37.704	1.19363	0.990892	37.704	1.16429	0.990724	37.704	0.716478	0.993546	37.704	0.865445	0.992699	37.7019	0.736978
37.7509	1.3344	0.989458	37.7509	1.5167	0.989005	37.7509	1.13523	0.988726	37.7509	1.04145	0.989211	37.7509	1.54012	0.98881	37.7509	1.23674	0.990123	37.7509	0.517495	0.991002	37.7509	0.923583	0.991729	37.7509	0.511944	0.992154	37.7509	2.06307	0.988469	37.7509	1.87265	0.989192	37.7509	1.08277	0.989195	37.7509	1.19253	0.989984	37.7509	1.16322	0.989813	37.7509	0.716021	0.992912	37.7509	0.864829	0.991993	37.7557	0.736217
37.7937	1.33313	0.988514	37.7937	1.51527	0.988077	37.7937	1.13408	0.987722	37.7937	1.04047	0.988278	37.7937	1.53862	0.987847	37.7937	1.23566	0.989257	37.7937	0.517057	0.990162	37.7937	0.922896	0.990992	37.7937	0.511587	0.991462	37.7937	2.06099	0.987471	37.7937	1.87089	0.988262	37.7937	1.08178	0.988294	37.7937	1.19151	0.989133	37.7937	1.16222	0.98896	37.7937	0.715596	0.992323	37.7937	0.864254	0.991334	37.7969	0.735628
37.8388	1.33177	0.987507	37.8388	1.51376	0.987091	37.8388	1.13285	0.986647	37.8388	1.03942	0.987281	37.8388	1.53702	0.986819	37.8388	1.2345	0.98833	37.8388	0.516587	0.989262	37.8388	0.922161	0.990202	37.8388	0.511204	0.99072	37.8388	2.05877	0.986408	37.8388	1.86902	0.987271	37.8388	1.08073	0.987331	37.8388	1.19041	0.988224	37.8388	1.16116	0.988054	37.8388	0.715146	0.991698	37.8388	0.863643	0.990633	37.8402	0.735005
37.8809	1.33047	0.986546	37.8809	1.51233	0.986155	37.8809	1.13167	0.985622	37.8809	1.03842	0.986328	37.8809	1.5355	0.985841	37.8809	1.2334	0.987445	37.8809	0.516138	0.988401	37.8809	0.921458	0.989448	37.8809	0.51084	0.990013	37.8809	2.05666	0.985395	37.8809	1.86723	0.986328	37.8809	1.07972	0.986411	37.8809	1.18937	0.987359	37.8809	1.16015	0.987193	37.8809	0.714718	0.991105	37.8809	0.863062	0.989966	37.8836	0.734369
37.9272	1.32904	0.985482	37.9272	1.51074	0.985122	37.9272	1.13037	0.984487	37.9272	1.0373	0.985272	37.9272	1.53381	0.984758	37.9272	1.23217	0.986463	37.9272	0.515639	0.987446	37.9272	0.920675	0.988607	37.9272	0.510436	0.98923	37.9272	2.05432	0.984275	37.9272	1.86526	0.985285	37.9272	1.0786	0.985388	37.9272	1.18822	0.986401	37.9272	1.15903	0.98624	37.9272	0.714247	0.990453	37.9272	0.862419	0.989228	37.9302	0.733669
37.9783	1.32741	0.984277	37.9783	1.50895	0.983954	37.9783	1.12889	0.983201	37.9783	1.03604	0.984069	37.9783	1.5319	0.983531	37.9783	1.23077	0.985346	37.9783	0.515072	0.986361	37.9783	0.919784	0.98765	37.9783	0.509979	0.988344	37.9783	2.05167	0.983007	37.9783	1.86302	0.984102	37.9783	1.07732	0.984221	37.9783	1.18691	0.985315	37.9783	1.15776	0.985161	37.9783	0.713714	0.989714	37.9783	0.861688	0.98839	37.9775	0.732934
38.0244	1.32593	0.98318	38.0244	1.50733	0.982893	38.0244	1.12755	0.982034	38.0244	1.03488	0.982969	38.0244	1.53016	0.982415	38.0244	1.2295	0.984326	38.0244	0.514557	0.985376	38.0244	0.918968	0.986773	38.0244	0.509563	0.987539	38.0244	2.04927	0.981856	38.0244	1.86098	0.983027	38.0244	1.07615	0.983152	38.0244	1.18572	0.98433	38.0244	1.15661	0.984182	38.0244	0.713231	0.989043	38.0244	0.86102	0.987624	38.0169	0.732343
38.0653	1.32463	0.982212	38.0653	1.50589	0.98196	38.0653	1.12637	0.98101	38.0653	1.03386	0.981999	38.0653	1.52863	0.981431	38.0653	1.22837	0.983425	38.0653	0.514103	0.984506	38.0653	0.918244	0.985997	38.0653	0.509199	0.986834	38.0653	2.04716	0.980844	38.0653	1.85919	0.982079	38.0653	1.07512	0.982206	38.0653	1.18468	0.983463	38.0653	1.15559	0.98332	38.0653	0.712805	0.988452	38.0653	0.860429	0.986947	38.0685	0.731528
38.1067	1.3233	0.981229	38.1067	1.50444	0.981009	38.1067	1.12518	0.97997	38.1067	1.03281	0.981006	38.1067	1.52707	0.98043	38.1067	1.22723	0.982504	38.1067	0.513642	0.983622	38.1067	0.917501	0.985199	38.1067	0.508829	0.986117	38.1067	2.04501	0.979816	38.1067	1.85736	0.981114	38.1067	1.07406	0.981237	38.1067	1.18362	0.982584	38.1067	1.15456	0.982444	38.1067	0.71237	0.987849	38.1067	0.859825	0.986253	38.1149	0.730812
38.1526	1.32182	0.980127	38.1526	1.50281	0.979946	38.1526	1.12385	0.97881	38.1526	1.03164	0.979891	38.1526	1.52532	0.979309	38.1526	1.22593	0.98147	38.1526	0.513125	0.982633	38.1526	0.916665	0.984301	38.1526	0.508417	0.985319	38.1526	2.04262	0.978669	38.1526	1.85532	0.980034	38.1526	1.07286	0.980149	38.1526	1.18244	0.981602	38.1526	1.15341	0.981465	38.1526	0.711881	0.987171	38.1526	0.859145	0.985474	38.1552	0.730175
38.2001	1.32028	0.978986	38.2001	1.50111	0.978843	38.2001	1.12248	0.977615	38.2001	1.03042	0.97873	38.2001	1.52351	0.978147	38.2001	1.22459	0.980395	38.2001	0.512591	0.98161	38.2001	0.915791	0.983362	38.2001	0.507991	0.984493	38.2001	2.04014	0.977484	38.2001	1.8532	0.978915	38.2001	1.07163	0.979017	38.2001	1.18122	0.98059	38.2001	1.15223	0.980455	38.2001	0.711372	0.986466	38.2001	0.858436	0.98466	38.1998	0.729464
38.2435	1.31885	0.977931	38.2435	1.49955	0.977823	38.2435	1.12122	0.976517	38.2435	1.02928	0.977652	38.2435	1.52184	0.977073	38.2435	1.22335	0.979398	38.2435	0.512099	0.980667	38.2435	0.914979	0.982491	38.2435	0.507599	0.983733	38.2435	2.03787	0.976393	38.2435	1.85124	0.977881	38.2435	1.07048	0.977969	38.2435	1.18009	0.979658	38.2435	1.15113	0.979523	38.2435	0.710899	0.98581	38.2435	0.857777	0.983904	38.2379	0.728852
38.2891	1.31736	0.976825	38.2891	1.49791	0.976752	38.2891	1.1199	0.97537	38.2891	1.02809	0.976516	38.2891	1.52009	0.975947	38.2891	1.22203	0.978349	38.2891	0.511584	0.979682	38.2891	0.914122	0.981571	38.2891	0.507189	0.982939	38.2891	2.03549	0.975252	38.2891	1.84919	0.976798	38.2891	1.06927	0.976867	38.2891	1.17892	0.978686	38.2891	1.14999	0.97855	38.2891	0.7104	0.985118	38.2891	0.857082	0.983107	38.2892	0.728028
38.3373	1.31578	0.975647	38.3373	1.49616	0.975613	38.3373	1.1185	0.974153	38.3373	1.02681	0.975304	38.3373	1.51822	0.97475	38.3373	1.22064	0.97723	38.3373	0.511039	0.978637	38.3373	0.913205	0.980585	38.3373	0.506754	0.982095	38.3373	2.03296	0.974043	38.3373	1.84701	0.975648	38.3373	1.06799	0.975696	38.3373	1.17768	0.977656	38.3373	1.14878	0.977519	38.3373	0.709864	0.984374	38.3373	0.85634	0.982256	38.3356	0.727279
38.3823	1.3143	0.97455	38.3823	1.49453	0.974552	38.3823	1.11721	0.973024	38.3823	1.02561	0.974169	38.3823	1.51649	0.973634	38.3823	1.21933	0.976184	38.3823	0.510531	0.977664	38.3823	0.912346	0.979663	38.3823	0.506349	0.981311	38.3823	2.03062	0.972919	38.3823	1.84499	0.974577	38.3823	1.0668	0.974605	38.3823	1.17653	0.976702	38.3823	1.14765	0.976564	38.3823	0.709362	0.983677	38.3823	0.855646	0.981459	38.3852	0.726476
38.4308	1.31269	0.973359	38.4308	1.49277	0.9734	38.4308	1.1158	0.971802	38.4308	1.02431	0.972934	38.4308	1.5146	0.972426	38.4308	1.21791	0.975047	38.4308	0.50998	0.976611	38.4308	0.911411	0.978659	38.4308	0.50591	0.98046	38.4308	2.02808	0.971703	38.4308	1.84279	0.973417	38.4308	1.06551	0.973426	38.4308	1.17529	0.975671	38.4308	1.14644	0.975531	38.4308	0.708812	0.982915	38.4308	0.854892	0.980595	38.4318	0.725711
38.4764	1.31117	0.972233	38.4764	1.4911	0.97231	38.4764	1.11448	0.970648	38.4764	1.02308	0.971763	38.4764	1.51282	0.971284	38.4764	1.21657	0.973972	38.4764	0.509462	0.975617	38.4764	0.910525	0.977708	38.4764	0.505495	0.979655	38.4764	2.02569	0.970557	38.4764	1.84072	0.972324	38.4764	1.06429	0.972313	38.4764	1.17412	0.974699	38.4764	1.1453	0.97456	38.4764	0.708288	0.982189	38.4764	0.854178	0.979776	38.4808	0.724919
38.5171	1.30982	0.97123	38.5171	1.48961	0.971341	38.5171	1.1133	0.969623	38.5171	1.02198	0.970721	38.5171	1.51124	0.970269	38.5171	1.21537	0.973014	38.5171	0.509001	0.974735	38.5171	0.909735	0.97686	38.5171	0.505125	0.978938	38.5171	2.02356	0.969539	38.5171	1.83888	0.971353	38.5171	1.06321	0.971325	38.5171	1.17308	0.973836	38.5171	1.14429	0.9737	38.5171	0.70782	0.98154	38.5171	0.853545	0.979049	38.5191	0.724305
38.5597	1.30839	0.970171	38.5597	1.48804	0.970319	38.5597	1.11206	0.968541	38.5597	1.02083	0.96962	38.5597	1.50958	0.969199	38.5597	1.21411	0.972004	38.5597	0.508516	0.973807	38.5597	0.908902	0.975965	38.5597	0.504737	0.978186	38.5597	2.02132	0.968467	38.5597	1.83695	0.970334	38.5597	1.06207	0.970284	38.5597	1.17199	0.972928	38.5597	1.14323	0.972796	38.5597	0.707323	0.980851	38.5597	0.852878	0.978285	38.5555	0.723714
38.6064	1.30683	0.969013	38.6064	1.48633	0.969201	38.6064	1.1107	0.967357	38.6064	1.01956	0.968414	38.6064	1.50776	0.96803	38.6064	1.21273	0.970899	38.6064	0.507985	0.97279	38.6064	0.907988	0.974984	38.6064	0.504311	0.97736	38.6064	2.01888	0.967296	38.6064	1.83485	0.969221	38.6064	1.06082	0.969149	38.6064	1.17079	0.971935	38.6064	1.14207	0.971811	38.6064	0.706777	0.980093	38.6064	0.852148	0.977448	38.6053	0.722914
38.6524	1.30529	0.967874	38.6524	1.48465	0.968105	38.6524	1.10936	0.966193	38.6524	1.01831	0.967229	38.6524	1.50597	0.966883	38.6524	1.21137	0.969814	38.6524	0.507465	0.971794	38.6524	0.907094	0.974023	38.6524	0.503892	0.976549	38.6524	2.01648	0.966148	38.6524	1.83279	0.968132	38.6524	1.0596	0.968034	38.6524	1.16962	0.97096	38.6524	1.14094	0.970847	38.6524	0.706237	0.979345	38.6524	0.851434	0.976628	38.6515	0.722171
38.6977	1.30377	0.966747	38.6977	1.48298	0.96702	38.6977	1.10804	0.965041	38.6977	1.01708	0.966059	38.6977	1.5042	0.965748	38.6977	1.21003	0.968741	38.6977	0.50695	0.970806	38.6977	0.90621	0.973075	38.6977	0.503478	0.975746	38.6977	2.01411	0.965012	38.6977	1.83075	0.967059	38.6977	1.0584	0.966932	38.6977	1.16845	0.969995	38.6977	1.13982	0.969895	38.6977	0.705702	0.978603	38.6977	0.85073	0.975821	38.6949	0.721483
38.7464	1.30214	0.96554	38.7464	1.48121	0.965862	38.7464	1.10663	0.963809	38.7464	1.01576	0.964811	38.7464	1.50232	0.964536	38.7464	1.2086	0.967596	38.7464	0.506398	0.969751	38.7464	0.905269	0.972064	38.7464	0.503035	0.974888	38.7464	2.01158	0.963799	38.7464	1.82859	0.965916	38.7464	1.05711	0.965753	38.7464	1.16721	0.968962	38.7464	1.13862	0.968878	38.7464	0.705128	0.977807	38.7464	0.849979	0.974959	38.7502	0.720592
38.789	1.30071	0.96448	38.789	1.47965	0.964848	38.789	1.10538	0.962728	38.789	1.01461	0.963718	38.789	1.50066	0.963474	38.789	1.20735	0.966593	38.789	0.505916	0.968827	38.789	0.904447	0.971182	38.789	0.502646	0.974134	38.789	2.00936	0.962736	38.789	1.8267	0.964919	38.789	1.05597	0.964716	38.789	1.16612	0.968054	38.789	1.13758	0.967989	38.789	0.704624	0.977108	38.789	0.849322	0.974205	38.7903	0.719943
38.8342	1.29919	0.963351	38.8342	1.478	0.963768	38.8342	1.10406	0.961576	38.8342	1.01339	0.962559	38.8342	1.4989	0.962343	38.8342	1.20602	0.965527	38.8342	0.5054	0.967839	38.8342	0.903573	0.970243	38.8342	0.502231	0.973329	38.8342	2.007	0.961604	38.8342	1.8247	0.963861	38.8342	1.05476	0.963611	38.8342	1.16495	0.967089	38.8342	1.13647	0.967043	38.8342	0.704086	0.976362	38.8342	0.848623	0.973405	38.8387	0.719169
38.8798	1.29765	0.962209	38.8798	1.47633	0.96268	38.8798	1.10273	0.960415	38.8798	1.01217	0.961394	38.8798	1.49712	0.9612	38.8798	1.20467	0.96445	38.8798	0.504878	0.96684	38.8798	0.902697	0.969302	38.8798	0.501811	0.972515	38.8798	2.00462	0.960462	38.8798	1.82268	0.962797	38.8798	1.05354	0.962492	38.8798	1.16378	0.966113	38.8798	1.13534	0.966089	38.8798	0.703543	0.975608	38.8798	0.847919	0.972597	38.8772	0.718561
38.924	1.29618	0.961116	38.924	1.47473	0.961641	38.924	1.10145	0.959306	38.924	1.011	0.960285	38.924	1.49542	0.960107	38.924	1.20339	0.963422	38.924	0.50438	0.965885	38.924	0.901864	0.968408	38.924	0.501406	0.971731	38.924	2.00234	0.959372	38.924	1.82077	0.961783	38.924	1.05236	0.961421	38.924	1.16265	0.965181	38.924	1.13427	0.965178	38.924	0.703023	0.974888	38.924	0.847247	0.971826	38.9182	0.717885
38.9701	1.29459	0.959937	38.9701	1.47302	0.960525	38.9701	1.10009	0.958113	38.9701	1.00974	0.959095	38.9701	1.49358	0.95893	38.9701	1.20201	0.962315	38.9701	0.503841	0.964854	38.9701	0.900972	0.96745	38.9701	0.50097	0.970885	38.9701	1.99989	0.958199	38.9701	1.81871	0.960695	38.9701	1.0511	0.960263	38.9701	1.16145	0.964179	38.9701	1.13312	0.964196	38.9701	0.702465	0.974113	38.9701	0.846522	0.970994	38.9661	0.717119
39.0171	1.293	0.95876	39.0171	1.47131	0.959409	39.0171	1.09872	0.956923	39.0171	1.0085	0.957912	39.0171	1.49175	0.957752	39.0171	1.20063	0.961209	39.0171	0.503304	0.963825	39.0171	0.900085	0.966497	39.0171	0.500529	0.970031	39.0171	1.99745	0.957027	39.0171	1.81666	0.959612	39.0171	1.04983	0.959104	39.0171	1.16024	0.96318	39.0171	1.13197	0.963218	39.0171	0.701909	0.973342	39.0171	0.845798	0.970164	39.0182	0.716269
39.062	1.29148	0.957631	39.062	1.46967	0.958341	39.062	1.09741	0.955783	39.062	1.00731	0.956783	39.062	1.48999	0.956622	39.062	1.1993	0.960148	39.062	0.502785	0.962831	39.062	0.899238	0.965588	39.062	0.500103	0.969205	39.062	1.9951	0.955904	39.062	1.81469	0.958576	39.062	1.04861	0.957991	39.062	1.15909	0.962223	39.062	1.13087	0.962279	39.062	0.701375	0.972602	39.062	0.845102	0.969366	39.063	0.715537
39.1065	1.28996	0.956508	39.1065	1.46804	0.957279	39.1065	1.09611	0.954651	39.1065	1.00613	0.955665	39.1065	1.48824	0.955497	39.1065	1.19798	0.959091	39.1065	0.502267	0.961838	39.1065	0.898402	0.96469	39.1065	0.499675	0.968375	39.1065	1.99277	0.954787	39.1065	1.81275	0.957548	39.1065	1.0474	0.956883	39.1065	1.15795	0.961276	39.1065	1.12977	0.961348	39.1065	0.700846	0.971869	39.1065	0.84441	0.968571	39.109	0.714788
39.1491	1.28851	0.95543	39.1491	1.46648	0.95626	39.1491	1.09486	0.953565	39.1491	1.00501	0.954595	39.1491	1.48656	0.954419	39.1491	1.19671	0.958077	39.1491	0.501769	0.960887	39.1491	0.897604	0.963833	39.1491	0.499261	0.967575	39.1491	1.99054	0.953716	39.1491	1.81089	0.956564	39.1491	1.04623	0.955818	39.1491	1.15686	0.960371	39.1491	1.12872	0.960455	39.1491	0.70034	0.971168	39.1491	0.843743	0.967807	39.159	0.713967
39.1962	1.28691	0.954243	39.1962	1.46476	0.955137	39.1962	1.09349	0.952368	39.1962	1.00377	0.95342	39.1962	1.4847	0.95323	39.1962	1.19532	0.956958	39.1962	0.501218	0.95983	39.1962	0.896727	0.962892	39.1962	0.498803	0.966686	39.1962	1.98807	0.952535	39.1962	1.80884	0.955481	39.1962	1.04495	0.954643	39.1962	1.15566	0.959376	39.1962	1.12757	0.959474	39.1962	0.699784	0.970397	39.1962	0.843007	0.966962	39.197	0.713348
39.2455	1.28524	0.953005	39.2455	1.46296	0.953963	39.2455	1.09205	0.951117	39.2455	1.00248	0.952196	39.2455	1.48277	0.95199	39.2455	1.19385	0.955786	39.2455	0.500638	0.958721	39.2455	0.895815	0.961912	39.2455	0.498317	0.965745	39.2455	1.98549	0.951299	39.2455	1.80669	0.95435	39.2455	1.0436	0.953415	39.2455	1.15441	0.958339	39.2455	1.12637	0.958451	39.2455	0.699206	0.969595	39.2455	0.842236	0.966077	39.2427	0.7126
39.288	1.2838	0.951935	39.288	1.4614	0.952948	39.288	1.09081	0.950038	39.288	1.00137	0.951139	39.288	1.48111	0.95092	39.288	1.19259	0.954774	39.288	0.500136	0.957758	39.288	0.895029	0.961069	39.288	0.497896	0.964929	39.288	1.98326	0.950231	39.288	1.80485	0.953374	39.288	1.04244	0.952355	39.288	1.15334	0.957447	39.288	1.12533	0.957569	39.288	0.698709	0.968905	39.288	0.841568	0.965312	39.2903	0.711823
39.3364	1.28216	0.950725	39.3364	1.45964	0.9518	39.3364	1.08941	0.948813	39.3364	1.00011	0.949941	39.3364	1.47922	0.949709	39.3364	1.19115	0.953624	39.3364	0.499566	0.956666	39.3364	0.894143	0.960117	39.3364	0.497417	0.964001	39.3364	1.98073	0.949019	39.3364	1.80275	0.952268	39.3364	1.04113	0.951154	39.3364	1.15212	0.956438	39.3364	1.12416	0.956574	39.3364	0.698147	0.968126	39.3364	0.84081	0.964443	39.3296	0.711186
39.3813	1.28065	0.949601	39.3813	1.458	0.950732	39.3813	1.0881	0.947673	39.3813	0.998936	0.948829	39.3813	1.47747	0.948586	39.3813	1.18981	0.952553	39.3813	0.499032	0.955645	39.3813	0.893321	0.959234	39.3813	0.496972	0.963137	39.3813	1.97838	0.94789	39.3813	1.80081	0.95124	39.3813	1.03991	0.950039	39.3813	1.15099	0.955501	39.3813	1.12308	0.955652	39.3813	0.697627	0.967405	39.3813	0.840104	0.963632	39.3774	0.710404
39.4209	1.27931	0.948605	39.4209	1.45656	0.949787	39.4209	1.08694	0.946663	39.4209	0.997896	0.947841	39.4209	1.47592	0.947592	39.4209	1.18863	0.951603	39.4209	0.498558	0.954737	39.4209	0.892592	0.958451	39.4209	0.496577	0.962372	39.4209	1.97629	0.946888	39.4209	1.79908	0.950328	39.4209	1.03882	0.949051	39.4209	1.15	0.954672	39.4209	1.12212	0.954839	39.4209	0.697168	0.966769	39.4209	0.839478	0.962914	39.4209	0.709682
39.469	1.2777	0.947411	39.469	1.45482	0.948655	39.469	1.08555	0.945452	39.469	0.996651	0.946658	39.469	1.47407	0.946404	39.469	1.1872	0.950464	39.469	0.497989	0.953647	39.469	0.891718	0.957514	39.469	0.496104	0.961455	39.469	1.97377	0.945684	39.469	1.79701	0.949235	39.469	1.03753	0.947868	39.469	1.1488	0.95368	39.469	1.12098	0.953867	39.469	0.696621	0.96601	39.469	0.838726	0.962052	39.4689	0.708903
39.5164	1.2761	0.946229	39.5164	1.45311	0.947538	39.5164	1.08417	0.944253	39.5164	0.995416	0.945485	39.5164	1.47224	0.94523	39.5164	1.18579	0.949333	39.5164	0.497425	0.952567	39.5164	0.89085	0.956581	39.5164	0.495636	0.960548	39.5164	1.97129	0.944492	39.5164	1.79496	0.948154	39.5164	1.03625	0.946699	39.5164	1.14762	0.952696	39.5164	1.11986	0.952909	39.5164	0.696081	0.965261	39.5164	0.83798	0.961197	39.5121	0.708194
39.5567	1.27474	0.945222	39.5567	1.45165	0.94659	39.5567	1.083	0.943233	39.5567	0.994363	0.944485	39.5567	1.47069	0.944233	39.5567	1.18459	0.948371	39.5567	0.496946	0.951649	39.5567	0.890109	0.955785	39.5567	0.495239	0.959778	39.5567	1.96917	0.943477	39.5567	1.79322	0.947232	39.5567	1.03516	0.945706	39.5567	1.14661	0.95186	39.5567	1.1189	0.952098	39.5567	0.695622	0.964625	39.5567	0.837348	0.960471	39.5499	0.707587
39.6073	1.27305	0.943965	39.6073	1.44984	0.945411	39.6073	1.08154	0.941962	39.6073	0.99305	0.943237	39.6073	1.46876	0.942992	39.6073	1.18309	0.947166	39.6073	0.496348	0.950505	39.6073	0.889182	0.95479	39.6073	0.494746	0.958824	39.6073	1.96652	0.94221	39.6073	1.79104	0.946082	39.6073	1.03381	0.944467	39.6073	1.14535	0.950817	39.6073	1.11772	0.951091	39.6073	0.695051	0.963833	39.6073	0.836558	0.959565	39.6067	0.706655
39.653	1.27151	0.942827	39.653	1.44821	0.944347	39.653	1.08022	0.940814	39.653	0.991859	0.942106	39.653	1.46701	0.941871	39.653	1.18172	0.946074	39.653	0.495808	0.94947	39.653	0.888337	0.953882	39.653	0.494301	0.95796	39.653	1.96413	0.941063	39.653	1.78907	0.945041	39.653	1.03258	0.943348	39.653	1.14421	0.949873	39.653	1.11665	0.950185	39.653	0.694536	0.963119	39.653	0.835844	0.958746	39.6506	0.705937
39.6916	1.27022	0.941866	39.6916	1.44684	0.943451	39.6916	1.07911	0.939846	39.6916	0.990851	0.941149	39.6916	1.46554	0.940923	39.6916	1.18056	0.945148	39.6916	0.495352	0.948597	39.6916	0.887618	0.953111	39.6916	0.493922	0.957228	39.6916	1.96211	0.940094	39.6916	1.7874	0.944161	39.6916	1.03155	0.942403	39.6916	1.14325	0.949074	39.6916	1.11576	0.949425	39.6916	0.694101	0.962516	39.6916	0.835241	0.958055	39.6985	0.70516
39.7373	1.26868	0.940726	39.7373	1.44522	0.942394	39.7373	1.0778	0.938702	39.7373	0.989657	0.940015	39.7373	1.46379	0.939801	39.7373	1.17919	0.94405	39.7373	0.494813	0.947564	39.7373	0.886762	0.952191	39.7373	0.493475	0.95636	39.7373	1.95971	0.938947	39.7373	1.78543	0.943117	39.7373	1.03032	0.941285	39.7373	1.14211	0.948128	39.7373	1.11471	0.94853	39.7373	0.693587	0.961803	39.7373	0.83453	0.957239	39.7453	0.704401
39.7859	1.26705	0.939517	39.7859	1.4435	0.941275	39.7859	1.07641	0.937489	39.7859	0.988387	0.938809	39.7859	1.46193	0.938611	39.7859	1.17773	0.942878	39.7859	0.49424	0.946468	39.7859	0.885845	0.951207	39.7859	0.492999	0.955439	39.7859	1.95717	0.93773	39.7859	1.78333	0.942008	39.7859	1.02903	0.940099	39.7859	1.1409	0.947123	39.7859	1.1136	0.947584	39.7859	0.693041	0.961046	39.7859	0.833775	0.956373	39.7951	0.703596
39.8298	1.26557	0.93842	39.8298	1.44195	0.940263	39.8298	1.07515	0.936392	39.8298	0.987231	0.937711	39.8298	1.46025	0.93753	39.8298	1.17639	0.94181	39.8298	0.493722	0.945476	39.8298	0.885007	0.950307	39.8298	0.492565	0.954597	39.8298	1.95487	0.936626	39.8298	1.78142	0.941001	39.8298	1.02785	0.939024	39.8298	1.1398	0.946212	39.8298	1.1126	0.946732	39.8298	0.692546	0.960359	39.8298	0.833093	0.95559	39.835	0.702948
39.8754	1.26404	0.937285	39.8754	1.44035	0.939217	39.8754	1.07384	0.935256	39.8754	0.986031	0.936571	39.8754	1.45851	0.93641	39.8754	1.17501	0.940699	39.8754	0.493186	0.944449	39.8754	0.884133	0.949369	39.8754	0.492113	0.953721	39.8754	1.95248	0.935484	39.8754	1.77945	0.939957	39.8754	1.02663	0.937909	39.8754	1.13867	0.945268	39.8754	1.11157	0.945855	39.8754	0.692032	0.959646	39.8754	0.832387	0.954781	39.8814	0.702202
39.9227	1.26246	0.936114	39.9227	1.43869	0.938138	39.9227	1.0725	0.934087	39.9227	0.984787	0.935389	39.9227	1.4567	0.935253	39.9227	1.17357	0.939547	39.9227	0.492632	0.943388	39.9227	0.883225	0.948394	39.9227	0.491642	0.952808	39.9227	1.95002	0.934305	39.9227	1.77741	0.938879	39.9227	1.02537	0.936758	39.9227	1.13749	0.944291	39.9227	1.11051	0.944953	39.9227	0.6915	0.958908	39.9227	0.831659	0.953946	39.9211	0.701559
39.966	1.26101	0.935043	39.966	1.43718	0.937152	39.966	1.07127	0.933017	39.966	0.983644	0.934303	39.966	1.45505	0.934192	39.966	1.17224	0.938487	39.966	0.492124	0.942416	39.966	0.882391	0.947498	39.966	0.491208	0.951967	39.966	1.94777	0.933227	39.966	1.77554	0.937893	39.966	1.02422	0.935705	39.966	1.13641	0.943397	39.966	1.10954	0.944131	39.966	0.691011	0.958231	39.966	0.830995	0.953184	39.971	0.70075
40.0148	1.25938	0.93383	40.0148	1.43546	0.936034	40.0148	1.06988	0.931805	40.0148	0.982341	0.933066	40.0148	1.45317	0.932986	40.0148	1.17074	0.937279	40.0148	0.491548	0.941313	40.0148	0.88144	0.946476	40.0148	0.490711	0.951004	40.0148	1.94522	0.932004	40.0148	1.77342	0.936774	40.0148	1.02291	0.934509	40.0148	1.13519	0.942382	40.0148	1.10845	0.943204	40.0148	0.690455	0.95746	40.0148	0.830243	0.952321	40.0171	0.700011
40.0602	1.25787	0.932707	40.0602	1.43388	0.935	40.0602	1.06859	0.930686	40.0602	0.981133	0.931918	40.0602	1.45144	0.931872	40.0602	1.16933	0.936156	40.0602	0.491014	0.940289	40.0602	0.880557	0.945529	40.0602	0.490245	0.950101	40.0602	1.94286	0.930873	40.0602	1.77146	0.935739	40.0602	1.0217	0.933404	40.0602	1.13406	0.941443	40.0602	1.10744	0.942346	40.0602	0.689938	0.956742	40.0602	0.829549	0.951525	40.0546	0.699427
40.1008	1.2565	0.931695	40.1008	1.43245	0.934068	40.1008	1.06744	0.929678	40.1008	0.980036	0.930877	40.1008	1.44987	0.930866	40.1008	1.16806	0.935141	40.1008	0.490531	0.939366	40.1008	0.87976	0.944673	40.1008	0.489821	0.949279	40.1008	1.94073	0.929853	40.1008	1.7697	0.934808	40.1008	1.02061	0.932407	40.1008	1.13304	0.940595	40.1008	1.10653	0.941574	40.1008	0.689469	0.956093	40.1008	0.828923	0.950807	40.1027	0.698642
40.1462	1.25498	0.930567	40.1462	1.43086	0.933029	40.1462	1.06615	0.928556	40.1462	0.978812	0.929714	40.1462	1.44813	0.929747	40.1462	1.16665	0.934008	40.1462	0.489994	0.938336	40.1462	0.878872	0.94372	40.1462	0.489345	0.948357	40.1462	1.93836	0.928719	40.1462	1.76774	0.933773	40.1462	1.01939	0.931297	40.1462	1.1319	0.939652	40.1462	1.10552	0.940714	40.1462	0.688945	0.955366	40.1462	0.828227	0.950009	40.1542	0.697814
40.1945	1.25337	0.929373	40.1945	1.42917	0.93193	40.1945	1.06479	0.92737	40.1945	0.977512	0.92848	40.1945	1.44628	0.928563	40.1945	1.16515	0.932809	40.1945	0.489425	0.937247	40.1945	0.877934	0.942712	40.1945	0.488838	0.947373	40.1945	1.93586	0.927521	40.1945	1.76567	0.93268	40.1945	1.01811	0.930122	40.1945	1.1307	0.938654	40.1945	1.10446	0.939806	40.1945	0.688387	0.954593	40.1945	0.827491	0.949165	40.1962	0.697134
40.2404	1.25183	0.928232	40.2404	1.42757	0.930883	40.2404	1.06349	0.926241	40.2404	0.976269	0.927299	40.2404	1.44453	0.927436	40.2404	1.16372	0.931664	40.2404	0.48888	0.936203	40.2404	0.877041	0.941753	40.2404	0.48835	0.946428	40.2404	1.93348	0.92638	40.2404	1.76371	0.931643	40.2404	1.01688	0.929002	40.2404	1.12956	0.937704	40.2404	1.10344	0.938937	40.2404	0.687856	0.953855	40.2404	0.826793	0.948364	40.2312	0.696559
40.2833	1.25039	0.927164	40.2833	1.42606	0.929905	40.2833	1.06228	0.925186	40.2833	0.975106	0.926193	40.2833	1.44289	0.926385	40.2833	1.16239	0.930594	40.2833	0.48837	0.935227	40.2833	0.87621	0.940861	40.2833	0.487891	0.945538	40.2833	1.93126	0.925314	40.2833	1.76188	0.930676	40.2833	1.01573	0.927956	40.2833	1.12849	0.936817	40.2833	1.10248	0.938125	40.2833	0.687357	0.953164	40.2833	0.82614	0.947615	40.2778	0.695799
40.3297	1.24882	0.926	40.3297	1.42444	0.928843	40.3297	1.06097	0.924043	40.3297	0.973842	0.924993	40.3297	1.44112	0.925245	40.3297	1.16093	0.929432	40.3297	0.487815	0.934163	40.3297	0.875309	0.939894	40.3297	0.487386	0.94456	40.3297	1.92885	0.924159	40.3297	1.75989	0.929628	40.3297	1.01449	0.926818	40.3297	1.12733	0.935854	40.3297	1.10144	0.93724	40.3297	0.686815	0.952412	40.3297	0.825431	0.946802	40.3245	0.695031
40.3764	1.24725	0.924837	40.3764	1.42282	0.927787	40.3764	1.05966	0.922902	40.3764	0.972586	0.9238	40.3764	1.43935	0.924112	40.3764	1.15949	0.928274	40.3764	0.487261	0.933103	40.3764	0.874415	0.938933	40.3764	0.48688	0.94358	40.3764	1.92644	0.923008	40.3764	1.75793	0.92859	40.3764	1.01325	0.925685	40.3764	1.12618	0.934899	40.3764	1.1004	0.936357	40.3764	0.686275	0.951663	40.3764	0.824727	0.945995	40.3713	0.694261
40.4234	1.24566	0.923654	40.4234	1.42117	0.926716	40.4234	1.05833	0.921745	40.4234	0.971315	0.922593	40.4234	1.43757	0.922966	40.4234	1.15802	0.9271	40.4234	0.486696	0.932021	40.4234	0.873512	0.937964	40.4234	0.486364	0.94258	40.4234	1.92401	0.921841	40.4234	1.75594	0.92754	40.4234	1.01199	0.924536	40.4234	1.12501	0.933934	40.4234	1.09935	0.935459	40.4234	0.685728	0.950904	40.4234	0.824015	0.945178	40.4227	0.693412
40.4692	1.2441	0.9225	40.4692	1.41958	0.925679	40.4692	1.05703	0.920618	40.4692	0.970084	0.921423	40.4692	1.43584	0.921855	40.4692	1.1566	0.925959	40.4692	0.486146	0.930968	40.4692	0.872638	0.937026	40.4692	0.485859	0.9416	40.4692	1.92164	0.920708	40.4692	1.75402	0.926523	40.4692	1.01077	0.923419	40.4692	1.12389	0.933	40.4692	1.09832	0.934585	40.4692	0.685196	0.950167	40.4692	0.823324	0.944385	40.47	0.692625
40.5119	1.24265	0.921423	40.5119	1.4181	0.924714	40.5119	1.05583	0.919566	40.5119	0.968942	0.920339	40.5119	1.43423	0.920822	40.5119	1.15527	0.924894	40.5119	0.485631	0.929982	40.5119	0.871828	0.936155	40.5119	0.485386	0.940683	40.5119	1.91944	0.919651	40.5119	1.75223	0.925579	40.5119	1.00963	0.922378	40.5119	1.12285	0.932134	40.5119	1.09737	0.933772	40.5119	0.684703	0.949483	40.5119	0.82268	0.943647	40.5137	0.691899
40.5537	1.24121	0.920359	40.5537	1.41665	0.923765	40.5537	1.05463	0.918528	40.5537	0.96782	0.919274	40.5537	1.43264	0.919805	40.5537	1.15395	0.923841	40.5537	0.485121	0.929005	40.5537	0.871029	0.935297	40.5537	0.484915	0.93977	40.5537	1.91726	0.918607	40.5537	1.75047	0.924651	40.5537	1.0085	0.921351	40.5537	1.12182	0.931282	40.5537	1.09642	0.932968	40.5537	0.684216	0.948808	40.5537	0.822046	0.942919	40.5617	0.691101
40.603	1.23953	0.919113	40.603	1.41495	0.922659	40.603	1.05324	0.917313	40.603	0.966517	0.918036	40.603	1.4308	0.91862	40.603	1.15241	0.922607	40.603	0.484523	0.92786	40.603	0.870098	0.934298	40.603	0.484362	0.9387	40.603	1.91471	0.917384	40.603	1.74842	0.92357	40.603	1.00719	0.920149	40.603	1.12063	0.930292	40.603	1.09532	0.932032	40.603	0.683648	0.94802	40.603	0.821306	0.94207	40.6026	0.690422
40.6481	1.23799	0.917972	40.6481	1.41341	0.921651	40.6481	1.05196	0.916199	40.6481	0.965332	0.91691	40.6481	1.42911	0.917537	40.6481	1.151	0.921475	40.6481	0.483974	0.926809	40.6481	0.869247	0.933384	40.6481	0.483853	0.937713	40.6481	1.91236	0.916261	40.6481	1.74656	0.922584	40.6481	1.00598	0.919048	40.6481	1.11954	0.92939	40.6481	1.09432	0.931177	40.6481	0.683129	0.9473	40.6481	0.820627	0.941292	40.6508	0.689624
40.6891	1.23659	0.916929	40.6891	1.412	0.920732	40.6891	1.05079	0.915179	40.6891	0.964253	0.915885	40.6891	1.42757	0.916549	40.6891	1.1497	0.920436	40.6891	0.483468	0.92584	40.6891	0.868468	0.932548	40.6891	0.483383	0.936802	40.6891	1.91021	0.91523	40.6891	1.74485	0.921683	40.6891	1.00488	0.918039	40.6891	1.11855	0.928567	40.6891	1.0934	0.930398	40.6891	0.682654	0.946641	40.6891	0.820007	0.94058	40.6977	0.688844
40.7339	1.23506	0.915799	40.7339	1.41047	0.919737	40.7339	1.04952	0.914072	40.7339	0.963089	0.914779	40.7339	1.42591	0.91548	40.7339	1.14828	0.919303	40.7339	0.482919	0.924788	40.7339	0.867622	0.93164	40.7339	0.482873	0.935813	40.7339	1.90787	0.914109	40.7339	1.74301	0.92071	40.7339	1.00368	0.916946	40.7339	1.11748	0.927679	40.7339	1.09241	0.929557	40.7339	0.682139	0.945927	40.7339	0.819332	0.939806	40.7356	0.688228
40.7797	1.23351	0.914645	40.7797	1.40892	0.918724	40.7797	1.04822	0.912939	40.7797	0.961903	0.913653	40.7797	1.42421	0.914388	40.7797	1.14683	0.918138	40.7797	0.482353	0.923705	40.7797	0.866756	0.930709	40.7797	0.482349	0.934799	40.7797	1.90547	0.912959	40.7797	1.74113	0.919717	40.7797	1.00246	0.915827	40.7797	1.11639	0.926774	40.7797	1.09141	0.928703	40.7797	0.681611	0.945195	40.7797	0.81864	0.939012	40.7819	0.687469
40.8299	1.23179	0.913374	40.8299	1.40721	0.917609	40.8299	1.04678	0.911689	40.8299	0.960598	0.912414	40.8299	1.42233	0.913185	40.8299	1.14521	0.916847	40.8299	0.481729	0.922509	40.8299	0.865798	0.929681	40.8299	0.481769	0.933674	40.8299	1.90281	0.911686	40.8299	1.73906	0.918623	40.8299	1.00111	0.914591	40.8299	1.11519	0.925779	40.8299	1.09031	0.927766	40.8299	0.681027	0.944385	40.8299	0.817874	0.938134	40.8276	0.686722
40.875	1.23027	0.912249	40.875	1.40569	0.91662	40.875	1.04551	0.910581	40.875	0.959443	0.911317	40.875	1.42067	0.912118	40.875	1.14378	0.915696	40.875	0.481175	0.921449	40.875	0.864944	0.928763	40.875	0.481252	0.932672	40.875	1.90045	0.910552	40.875	1.73723	0.917655	40.875	0.999903	0.913492	40.875	1.11413	0.924897	40.875	1.08934	0.926939	40.875	0.680506	0.943663	40.875	0.817191	0.937351	40.87	0.686041
40.9223	1.22868	0.911063	40.9223	1.40409	0.915578	40.9223	1.04417	0.909413	40.9223	0.958226	0.910161	40.9223	1.41892	0.910993	40.9223	1.14225	0.914474	40.9223	0.480588	0.920325	40.9223	0.86404	0.927793	40.9223	0.480706	0.931613	40.9223	1.89794	0.909352	40.9223	1.73529	0.916634	40.9223	0.998633	0.912332	40.9223	1.11301	0.923968	40.9223	1.08832	0.926074	40.9223	0.679955	0.9429	40.9223	0.816468	0.936521	40.9119	0.685353
40.9618	1.22733	0.910062	40.9618	1.40274	0.914698	40.9618	1.04304	0.908428	40.9618	0.957197	0.909184	40.9618	1.41744	0.910042	40.9618	1.14095	0.913436	40.9618	0.480093	0.919377	40.9618	0.863275	0.926972	40.9618	0.480243	0.930717	40.9618	1.89582	0.908336	40.9618	1.73366	0.915771	40.9618	0.997559	0.911352	40.9618	1.11207	0.923185	40.9618	1.08746	0.925347	40.9618	0.679487	0.942251	40.9618	0.815854	0.935816	40.955	0.68464
41.0029	1.22594	0.909032	41.0029	1.40135	0.913792	41.0029	1.04187	0.907415	41.0029	0.956135	0.908175	41.0029	1.41591	0.909064	41.0029	1.13961	0.912363	41.0029	0.479585	0.918403	41.0029	0.862486	0.926125	41.0029	0.479766	0.929792	41.0029	1.89363	0.907288	41.0029	1.73198	0.914883	41.0029	0.996455	0.910342	41.0029	1.1111	0.922381	41.0029	1.08659	0.924604	41.0029	0.679004	0.94158	41.0029	0.815218	0.935087	41.0044	0.683834
41.049	1.22438	0.90788	41.049	1.3998	0.912776	41.049	1.04058	0.906284	41.049	0.954945	0.907045	41.049	1.41421	0.907968	41.049	1.13811	0.911157	41.049	0.479018	0.917318	41.049	0.861602	0.925175	41.049	0.479231	0.928755	41.049	1.89119	0.906114	41.049	1.7301	0.91389	41.049	0.995218	0.909212	41.049	1.11001	0.921482	41.049	1.08562	0.923776	41.049	0.678461	0.940827	41.049	0.814504	0.934268	41.0562	0.682981
41.0986	1.22271	0.906641	41.0986	1.39812	0.911683	41.0986	1.03918	0.905071	41.0986	0.953664	0.905827	41.0986	1.41238	0.906792	41.0986	1.13648	0.909858	41.0986	0.478411	0.916155	41.0986	0.860652	0.924155	41.0986	0.478655	0.927638	41.0986	1.88855	0.904852	41.0986	1.72808	0.912823	41.0986	0.993887	0.907996	41.0986	1.10885	0.920519	41.0986	1.08458	0.922892	41.0986	0.677875	0.940015	41.0986	0.813733	0.933384	41.1017	0.682235
41.1469	1.22108	0.90543	41.1469	1.39648	0.910615	41.1469	1.03783	0.90389	41.1469	0.952407	0.904634	41.1469	1.41058	0.905642	41.1469	1.1349	0.908586	41.1469	0.477822	0.915027	41.1469	0.859726	0.923161	41.1469	0.47809	0.926545	41.1469	1.88598	0.903619	41.1469	1.72611	0.911781	41.1469	0.992591	0.906812	41.1469	1.10773	0.919582	41.1469	1.08357	0.922032	41.1469	0.677299	0.939216	41.1469	0.812979	0.932519	41.1406	0.681589
41.1918	1.21957	0.904308	41.1918	1.39496	0.909625	41.1918	1.03658	0.902802	41.1918	0.951241	0.903526	41.1918	1.40893	0.90458	41.1918	1.13342	0.907408	41.1918	0.477281	0.913991	41.1918	0.858872	0.922244	41.1918	0.477569	0.925534	41.1918	1.8836	0.902479	41.1918	1.72428	0.910818	41.1918	0.991393	0.905718	41.1918	1.10669	0.918719	41.1918	1.08264	0.921239	41.1918	0.676766	0.938477	41.1918	0.812279	0.931716	41.1884	0.680795
41.2346	1.21811	0.903229	41.2346	1.39351	0.908675	41.2346	1.03538	0.901761	41.2346	0.950117	0.902459	41.2346	1.40735	0.903563	41.2346	1.13201	0.906277	41.2346	0.476766	0.913004	41.2346	0.858055	0.921367	41.2346	0.477067	0.924562	41.2346	1.88132	0.901386	41.2346	1.72253	0.909894	41.2346	0.990244	0.904668	41.2346	1.10569	0.917895	41.2346	1.08174	0.92048	41.2346	0.676254	0.937767	41.2346	0.811605	0.930943	41.2359	0.680007
41.2812	1.21652	0.902053	41.2812	1.39192	0.907641	41.2812	1.03408	0.90063	41.2812	0.948894	0.901297	41.2812	1.40562	0.902458	41.2812	1.13047	0.905046	41.2812	0.47621	0.91194	41.2812	0.857171	0.920418	41.2812	0.476522	0.923504	41.2812	1.87884	0.900199	41.2812	1.72063	0.908889	41.2812	0.988996	0.903528	41.2812	1.10462	0.917004	41.2812	1.08078	0.919656	41.2812	0.675696	0.936994	41.2812	0.810872	0.930102	41.2789	0.679289
41.3265	1.21499	0.900913	41.3265	1.39039	0.90664	41.3265	1.03283	0.899538	41.3265	0.947707	0.900169	41.3265	1.40396	0.90139	41.3265	1.12898	0.903853	41.3265	0.475676	0.910917	41.3265	0.85632	0.919503	41.3265	0.475991	0.922477	41.3265	1.87644	0.899049	41.3265	1.71879	0.907918	41.3265	0.987788	0.902425	41.3265	1.10358	0.916144	41.3265	1.07984	0.918861	41.3265	0.675157	0.936245	41.3265	0.810163	0.929288	41.3299	0.678429
41.3729	1.2134	0.899735	41.3729	1.38881	0.90561	41.3729	1.03154	0.898417	41.3729	0.946484	0.899007	41.3729	1.40225	0.900294	41.3729	1.12745	0.902629	41.3729	0.47513	0.909872	41.3729	0.855445	0.918564	41.3729	0.475445	0.921417	41.3729	1.87397	0.897868	41.3729	1.7169	0.906919	41.3729	0.986549	0.901293	41.3729	1.10253	0.915265	41.3729	1.07888	0.918042	41.3729	0.674602	0.935476	41.3729	0.809432	0.92845	41.3744	0.677681
41.4144	1.21198	0.898684	41.4144	1.3874	0.904693	41.4144	1.0304	0.897418	41.4144	0.945391	0.897969	41.4144	1.40074	0.89932	41.4144	1.12609	0.901535	41.4144	0.474645	0.908944	41.4144	0.85467	0.917731	41.4144	0.474955	0.920468	41.4144	1.87177	0.896814	41.4144	1.71522	0.906029	41.4144	0.985445	0.900284	41.4144	1.10158	0.914484	41.4144	1.07802	0.917312	41.4144	0.674105	0.934787	41.4144	0.80878	0.927702	41.4176	0.676965
41.4594	1.21043	0.897535	41.4594	1.38587	0.903695	41.4594	1.02915	0.896333	41.4594	0.944203	0.896841	41.4594	1.39909	0.898263	41.4594	1.12461	0.900348	41.4594	0.474121	0.907941	41.4594	0.853827	0.916827	41.4594	0.474424	0.919439	41.4594	1.86938	0.895667	41.4594	1.71338	0.905061	41.4594	0.984241	0.899185	41.4594	1.10056	0.913636	41.4594	1.07709	0.916517	41.4594	0.673566	0.934039	41.4594	0.80807	0.926888	41.4657	0.676157
41.5066	1.20881	0.896334	41.5066	1.38427	0.902653	41.5066	1.02785	0.895199	41.5066	0.942961	0.895661	41.5066	1.39737	0.89716	41.5066	1.12305	0.899105	41.5066	0.473576	0.906897	41.5066	0.852949	0.915884	41.5066	0.473864	0.918353	41.5066	1.86688	0.894468	41.5066	1.71147	0.904052	41.5066	0.982983	0.898035	41.5066	1.0995	0.912752	41.5066	1.07611	0.915687	41.5066	0.673002	0.933257	41.5066	0.807326	0.926035	41.5061	0.675473
41.5562	1.20709	0.89506	41.5562	1.38258	0.901552	41.5562	1.02647	0.893999	41.5562	0.941645	0.894411	41.5562	1.39555	0.895992	41.5562	1.12141	0.897788	41.5562	0.472998	0.905789	41.5562	0.852019	0.914885	41.5562	0.473266	0.917195	41.5562	1.86422	0.893196	41.5562	1.70945	0.902983	41.5562	0.981648	0.896815	41.5562	1.09837	0.911814	41.5562	1.07508	0.914808	41.5562	0.672404	0.932428	41.5562	0.806538	0.925131	41.5554	0.674632
41.6019	1.20552	0.893894	41.6019	1.38104	0.900545	41.6019	1.02521	0.8929	41.6019	0.940444	0.893271	41.6019	1.39389	0.894927	41.6019	1.1199	0.896584	41.6019	0.472469	0.904776	41.6019	0.85117	0.913973	41.6019	0.472717	0.916132	41.6019	1.86179	0.892031	41.6019	1.7076	0.902007	41.6019	0.980424	0.895697	41.6019	1.09733	0.910954	41.6019	1.07413	0.914002	41.6019	0.671857	0.931669	41.6019	0.805815	0.924302	41.5965	0.673952
41.6451	1.20406	0.892811	41.6451	1.37961	0.899611	41.6451	1.02404	0.891878	41.6451	0.939328	0.892211	41.6451	1.39235	0.893937	41.6451	1.1185	0.895461	41.6451	0.471974	0.903829	41.6451	0.85038	0.913125	41.6451	0.472204	0.915136	41.6451	1.85953	0.890946	41.6451	1.70589	0.9011	41.6451	0.979286	0.894657	41.6451	1.09637	0.910153	41.6451	1.07325	0.913253	41.6451	0.671348	0.930964	41.6451	0.805141	0.923529	41.639	0.673223
41.6895	1.20253	0.891679	41.6895	1.37811	0.898637	41.6895	1.02281	0.890809	41.6895	0.938164	0.891105	41.6895	1.39074	0.892903	41.6895	1.11703	0.894286	41.6895	0.471457	0.902838	41.6895	0.849553	0.912237	41.6895	0.471665	0.914092	41.6895	1.85716	0.889811	41.6895	1.7041	0.900154	41.6895	0.978095	0.893569	41.6895	1.09535	0.909312	41.6895	1.07233	0.912471	41.6895	0.670816	0.930226	41.6895	0.804435	0.922719	41.6882	0.672388
41.7326	1.20106	0.890584	41.7326	1.37667	0.897694	41.7326	1.02162	0.889771	41.7326	0.937038	0.890035	41.7326	1.38918	0.891901	41.7326	1.11561	0.893142	41.7326	0.470951	0.901869	41.7326	0.84875	0.911375	41.7326	0.471138	0.913071	41.7326	1.85486	0.888709	41.7326	1.70236	0.899239	41.7326	0.976936	0.892511	41.7326	1.09437	0.908493	41.7326	1.07144	0.911713	41.7326	0.670299	0.929509	41.7326	0.803751	0.921934	41.7349	0.671591
41.7769	1.19954	0.889462	41.7769	1.37519	0.89673	41.7769	1.02039	0.888706	41.7769	0.935883	0.888938	41.7769	1.38758	0.890872	41.7769	1.11414	0.891968	41.7769	0.470429	0.90087	41.7769	0.847926	0.91049	41.7769	0.470595	0.912018	41.7769	1.85249	0.887576	41.7769	1.70059	0.898304	41.7769	0.975748	0.891425	41.7769	1.09335	0.90765	41.7769	1.07053	0.910936	41.7769	0.669768	0.928773	41.7769	0.803047	0.921127	41.7773	0.670866
41.8244	1.19792	0.888258	41.8244	1.3736	0.895695	41.8244	1.01908	0.887558	41.8244	0.93464	0.887757	41.8244	1.38585	0.889763	41.8244	1.11255	0.890699	41.8244	0.469862	0.899785	41.8244	0.847038	0.909537	41.8244	0.470008	0.910882	41.8244	1.84994	0.886352	41.8244	1.69869	0.8973	41.8244	0.974466	0.890254	41.8244	1.09225	0.906736	41.8244	1.06955	0.9101	41.8244	0.669196	0.927979	41.8244	0.802289	0.920257	41.8192	0.670152
41.8676	1.19644	0.88716	41.8676	1.37215	0.894751	41.8676	1.01787	0.886508	41.8676	0.933503	0.886678	41.8676	1.38427	0.888748	41.8676	1.1111	0.889532	41.8676	0.469341	0.898785	41.8676	0.846226	0.908664	41.8676	0.469468	0.909835	41.8676	1.8476	0.88523	41.8676	1.69696	0.896387	41.8676	0.973293	0.889182	41.8676	1.09124	0.905897	41.8676	1.06865	0.909337	41.8676	0.668672	0.927252	41.8676	0.801597	0.919463	41.8726	0.669228
41.9121	1.19492	0.886032	41.9121	1.37067	0.893783	41.9121	1.01663	0.885428	41.9121	0.932334	0.885567	41.9121	1.38264	0.887704	41.9121	1.10959	0.888329	41.9121	0.468801	0.897752	41.9121	0.845387	0.907764	41.9121	0.468909	0.908751	41.9121	1.84518	0.884072	41.9121	1.69519	0.895451	41.9121	0.972085	0.888078	41.9121	1.0902	0.90503	41.9121	1.06773	0.908554	41.9121	0.668131	0.926502	41.9121	0.800888	0.91865	41.9247	0.668339
41.9567	1.1934	0.884904	41.9567	1.36918	0.892814	41.9567	1.01539	0.884346	41.9567	0.931161	0.884453	41.9567	1.38101	0.886657	41.9567	1.10808	0.887118	41.9567	0.468258	0.896712	41.9567	0.844544	0.906859	41.9567	0.468346	0.907661	41.9567	1.84275	0.882908	41.9567	1.69342	0.894517	41.9567	0.970874	0.886972	41.9567	1.08915	0.904159	41.9567	1.06681	0.90777	41.9567	0.667589	0.925751	41.9567	0.800179	0.917837	41.9661	0.667623
42.0017	1.19186	0.883764	42.0017	1.36769	0.89184	42.0017	1.01413	0.883252	42.0017	0.929974	0.883326	42.0017	1.37937	0.885599	42.0017	1.10655	0.885892	42.0017	0.467707	0.895658	42.0017	0.843692	0.905944	42.0017	0.467776	0.906555	42.0017	1.84029	0.881727	42.0017	1.69165	0.89358	42.0017	0.96965	0.885855	42.0017	1.08809	0.903277	42.0017	1.06588	0.906982	42.0017	0.667039	0.924988	42.0017	0.799466	0.917019	42.0034	0.66699
42.0478	1.19028	0.88259	42.0478	1.36615	0.890837	42.0478	1.01284	0.882124	42.0478	0.928747	0.882161	42.0478	1.37767	0.884508	42.0478	1.10496	0.884624	42.0478	0.467138	0.894568	42.0478	0.842812	0.904999	42.0478	0.467186	0.905413	42.0478	1.83774	0.880505	42.0478	1.68983	0.892616	42.0478	0.968389	0.884702	42.0478	1.08699	0.902369	42.0478	1.06493	0.906173	42.0478	0.666473	0.924203	42.0478	0.798737	0.916183	42.0497	0.666189
42.0959	1.18863	0.881366	42.0959	1.36455	0.889793	42.0959	1.01149	0.880948	42.0959	0.927468	0.880946	42.0959	1.3759	0.883373	42.0959	1.10331	0.883301	42.0959	0.466543	0.893429	42.0959	0.841892	0.904011	42.0959	0.466571	0.90422	42.0959	1.83507	0.879226	42.0959	1.68794	0.89162	42.0959	0.967075	0.883501	42.0959	1.08585	0.901422	42.0959	1.06395	0.905334	42.0959	0.665884	0.923386	42.0959	0.797982	0.915317	42.0968	0.665379
42.146	1.18691	0.880092	42.146	1.36289	0.888707	42.146	1.01008	0.879724	42.146	0.926134	0.879678	42.146	1.37406	0.882192	42.146	1.10159	0.88192	42.146	0.465924	0.892242	42.146	0.840933	0.902982	42.146	0.465929	0.902976	42.146	1.83228	0.877889	42.146	1.68598	0.890586	42.146	0.965707	0.882252	42.146	1.08466	0.900437	42.146	1.06292	0.904465	42.146	0.665271	0.922537	42.146	0.797202	0.914423	42.1366	0.664683
42.1935	1.18527	0.878881	42.1935	1.36131	0.887677	42.1935	1.00875	0.878563	42.1935	0.924863	0.878471	42.1935	1.37232	0.881072	42.1935	1.09995	0.880606	42.1935	0.465335	0.891115	42.1935	0.84002	0.902001	42.1935	0.465318	0.901792	42.1935	1.82961	0.876613	42.1935	1.68413	0.889609	42.1935	0.964409	0.881066	42.1935	1.08354	0.899505	42.1935	1.06196	0.903646	42.1935	0.664691	0.921733	42.1935	0.796467	0.913579	42.1825	0.663887
42.2372	1.18376	0.877761	42.2372	1.35985	0.886725	42.2372	1.00751	0.877488	42.2372	0.923686	0.877353	42.2372	1.3707	0.880038	42.2372	1.09843	0.87939	42.2372	0.464789	0.89007	42.2372	0.839175	0.901093	42.2372	0.464752	0.900694	42.2372	1.82714	0.875427	42.2372	1.68243	0.888708	42.2372	0.963212	0.879972	42.2372	1.08251	0.898645	42.2372	1.06108	0.902893	42.2372	0.664156	0.920991	42.2372	0.795792	0.912805	42.2288	0.663094
42.2793	1.18231	0.876684	42.2793	1.35844	0.885812	42.2793	1.00633	0.876456	42.2793	0.922556	0.87628	42.2793	1.36916	0.879048	42.2793	1.09697	0.878223	42.2793	0.464266	0.889069	42.2793	0.838362	0.900221	42.2793	0.464206	0.899638	42.2793	1.82475	0.874285	42.2793	1.68079	0.887846	42.2793	0.962064	0.878924	42.2793	1.08152	0.897823	42.2793	1.06023	0.902174	42.2793	0.663645	0.920282	42.2793	0.795148	0.912066	42.274	0.662303
42.3243	1.18074	0.875515	42.3243	1.35693	0.884821	42.3243	1.00504	0.875333	42.3243	0.921329	0.875115	42.3243	1.36749	0.877975	42.3243	1.09539	0.876956	42.3243	0.463698	0.887979	42.3243	0.83748	0.899274	42.3243	0.463612	0.898486	42.3243	1.82216	0.873042	42.3243	1.67903	0.886914	42.3243	0.960823	0.87779	42.3243	1.08045	0.896936	42.3243	1.05932	0.9014	42.3243	0.663092	0.919516	42.3243	0.794451	0.911267	42.3233	0.661435
42.3669	1.17928	0.874433	42.3669	1.35552	0.883905	42.3669	1.00385	0.874296	42.3669	0.920195	0.874037	42.3669	1.36595	0.876986	42.3669	1.09393	0.875787	42.3669	0.463172	0.886972	42.3669	0.836666	0.898399	42.3669	0.463061	0.897417	42.3669	1.81976	0.871891	42.3669	1.6774	0.886054	42.3669	0.959678	0.876744	42.3669	1.07946	0.896117	42.3669	1.05849	0.900689	42.3669	0.662585	0.918812	42.3669	0.793809	0.91053	42.37	0.660611
42.4127	1.17769	0.873255	42.4127	1.35399	0.882909	42.4127	1.00255	0.873165	42.4127	0.918959	0.872864	42.4127	1.36428	0.875912	42.4127	1.09233	0.874511	42.4127	0.462598	0.885873	42.4127	0.835778	0.897446	42.4127	0.462457	0.896247	42.4127	1.81714	0.870636	42.4127	1.67563	0.885119	42.4127	0.958435	0.875609	42.4127	1.07839	0.895231	42.4127	1.05758	0.899919	42.4127	0.662035	0.918049	42.4127	0.793111	0.90973	42.4124	0.65988
42.4553	1.17622	0.872168	42.4553	1.35259	0.881993	42.4553	1.00135	0.87212	42.4553	0.917821	0.871782	42.4553	1.36274	0.874922	42.4553	1.09086	0.873334	42.4553	0.462067	0.884856	42.4553	0.83496	0.896568	42.4553	0.461897	0.895161	42.4553	1.81471	0.869475	42.4553	1.674	0.884259	42.4553	0.957294	0.874566	42.4553	1.07741	0.894417	42.4553	1.05675	0.899214	42.4553	0.661528	0.917346	42.4553	0.792468	0.908991	42.4506	0.659221
42.4994	1.17468	0.871026	42.4994	1.35112	0.881033	42.4994	1.00009	0.871021	42.4994	0.916627	0.870648	42.4994	1.36112	0.873884	42.4994	1.08932	0.872096	42.4994	0.461506	0.883782	42.4994	0.834103	0.895647	42.4994	0.461304	0.894012	42.4994	1.81217	0.868257	42.4994	1.67229	0.883356	42.4994	0.956101	0.873476	42.4994	1.07639	0.893567	42.4994	1.05589	0.898477	42.4994	0.660997	0.91661	42.4994	0.79179	0.908214	42.5	0.658353
42.5457	1.17304	0.869809	42.5457	1.34955	0.880012	42.5457	0.998743	0.869849	42.5457	0.915357	0.869442	42.5457	1.3594	0.872779	42.5457	1.08767	0.870776	42.5457	0.460904	0.88263	42.5457	0.83319	0.894667	42.5457	0.460665	0.892774	42.5457	1.80946	0.866959	42.5457	1.67047	0.882393	42.5457	0.954836	0.87232	42.5457	1.0753	0.892665	42.5457	1.05497	0.897695	42.5457	0.660431	0.915826	42.5457	0.791067	0.907386	42.5547	0.657396
42.5935	1.17136	0.868562	42.5935	1.34795	0.87897	42.5935	0.997362	0.868647	42.5935	0.914059	0.868209	42.5935	1.35764	0.87165	42.5935	1.08597	0.869419	42.5935	0.460284	0.881442	42.5935	0.832257	0.893665	42.5935	0.460005	0.891496	42.5935	1.80669	0.86563	42.5935	1.66861	0.88141	42.5935	0.953548	0.871143	42.5935	1.0742	0.891748	42.5935	1.05403	0.896898	42.5935	0.659852	0.915022	42.5935	0.790326	0.906535	42.6044	0.656531
42.637	1.16982	0.86742	42.637	1.34649	0.878018	42.637	0.996095	0.867544	42.637	0.912873	0.867083	42.637	1.35603	0.870615	42.637	1.08442	0.868172	42.637	0.459713	0.880348	42.637	0.831404	0.892749	42.637	0.459395	0.890313	42.637	1.80415	0.864414	42.637	1.66691	0.880509	42.637	0.952373	0.87007	42.637	1.07319	0.890913	42.637	1.05318	0.896171	42.637	0.659319	0.914283	42.637	0.789645	0.905753	42.6481	0.655773
42.6823	1.16822	0.866232	42.6823	1.34498	0.877029	42.6823	0.994775	0.866394	42.6823	0.911643	0.865914	42.6823	1.35435	0.869539	42.6823	1.08279	0.866872	42.6823	0.459114	0.879201	42.6823	0.830516	0.891796	42.6823	0.458754	0.889071	42.6823	1.80151	0.863149	42.6823	1.66513	0.879572	42.6823	0.951157	0.868959	42.6823	1.07215	0.890048	42.6823	1.05229	0.895416	42.6823	0.65876	0.913508	42.6823	0.788935	0.904939	42.6879	0.655086
42.7323	1.16645	0.864921	42.7323	1.34331	0.87594	42.7323	0.993315	0.865122	42.7323	0.91029	0.864629	42.7323	1.3525	0.86835	42.7323	1.08099	0.865431	42.7323	0.45845	0.87793	42.7323	0.829537	0.890744	42.7323	0.458042	0.88769	42.7323	1.7986	0.861756	42.7323	1.66317	0.878537	42.7323	0.949821	0.867738	42.7323	1.07101	0.8891	42.7323	1.05131	0.894586	42.7323	0.658141	0.912649	42.7323	0.788149	0.904038	42.7252	0.654429
42.7779	1.16482	0.863714	42.7779	1.34177	0.87494	42.7779	0.991968	0.863949	42.7779	0.909052	0.863453	42.7779	1.35079	0.867255	42.7779	1.07933	0.864099	42.7779	0.457835	0.876752	42.7779	0.828636	0.889777	42.7779	0.457384	0.886416	42.7779	1.79593	0.860475	42.7779	1.66137	0.877584	42.7779	0.948595	0.866619	42.7779	1.06996	0.888232	42.7779	1.05042	0.893824	42.7779	0.657565	0.911851	42.7779	0.787424	0.903206	42.7695	0.653665
42.8219	1.16325	0.862548	42.8219	1.34029	0.873973	42.8219	0.990659	0.862809	42.8219	0.907858	0.862319	42.8219	1.34915	0.866197	42.8219	1.07771	0.862806	42.8219	0.457238	0.875609	42.8219	0.827766	0.888842	42.8219	0.456743	0.885173	42.8219	1.79334	0.859236	42.8219	1.65962	0.876662	42.8219	0.947414	0.86554	42.8219	1.06896	0.887397	42.8219	1.04956	0.893089	42.8219	0.657005	0.911074	42.8219	0.786722	0.902401	42.8146	0.652868
42.8656	1.16169	0.861392	42.8656	1.33882	0.873014	42.8656	0.989359	0.861677	42.8656	0.906678	0.861199	42.8656	1.34751	0.865145	42.8656	1.0761	0.861518	42.8656	0.456644	0.874472	42.8656	0.8269	0.887913	42.8656	0.456107	0.88394	42.8656	1.79078	0.858008	42.8656	1.65789	0.875746	42.8656	0.946247	0.864474	42.8656	1.06796	0.88657	42.8656	1.0487	0.892361	42.8656	0.656443	0.910295	42.8656	0.786023	0.9016	42.8597	0.652071
42.9142	1.15995	0.860106	42.9142	1.33718	0.871948	42.9142	0.98791	0.860414	42.9142	0.905374	0.85996	42.9142	1.34569	0.863977	42.9142	1.07431	0.860082	42.9142	0.455984	0.873208	42.9142	0.825937	0.886879	42.9142	0.455397	0.882564	42.9142	1.78794	0.856644	42.9142	1.65596	0.874728	42.9142	0.944951	0.86329	42.9142	1.06686	0.885656	42.9142	1.04775	0.891555	42.9142	0.655816	0.909425	42.9142	0.785248	0.900711	42.9115	0.651141
42.9572	1.15841	0.858964	42.9572	1.33573	0.871003	42.9572	0.986618	0.859289	42.9572	0.904222	0.858866	42.9572	1.34407	0.862938	42.9572	1.07271	0.858803	42.9572	0.455397	0.872083	42.9572	0.82508	0.885959	42.9572	0.454767	0.881343	42.9572	1.78541	0.855433	42.9572	1.65425	0.873824	42.9572	0.943804	0.862242	42.9572	1.06588	0.884844	42.9572	1.04691	0.89084	42.9572	0.655256	0.908648	42.9572	0.784558	0.899919	42.9554	0.650355
42.9993	1.1569	0.857842	42.9993	1.33431	0.870074	42.9993	0.985346	0.858182	42.9993	0.903093	0.857793	42.9993	1.34248	0.861919	42.9993	1.07114	0.857543	42.9993	0.454818	0.870975	42.9993	0.824236	0.885052	42.9993	0.454147	0.880143	42.9993	1.78292	0.854243	42.9993	1.65257	0.872937	42.9993	0.942679	0.861214	42.9993	1.06492	0.884047	42.9993	1.04609	0.890141	42.9993	0.654703	0.907882	42.9993	0.783882	0.899143	43.0042	0.649481
43.047	1.15519	0.856574	43.047	1.3327	0.869022	43.047	0.983908	0.856929	43.047	0.901825	0.856589	43.047	1.34069	0.860769	43.047	1.06936	0.85612	43.047	0.454166	0.869726	43.047	0.823281	0.884027	43.047	0.453449	0.87879	43.047	1.78012	0.852899	43.047	1.65067	0.871936	43.047	0.941408	0.860053	43.047	1.06384	0.883148	43.047	1.04517	0.889354	43.047	0.654079	0.907016	43.047	0.783116	0.898265	43.0465	0.648719
43.0939	1.15351	0.855327	43.0939	1.33111	0.867988	43.0939	0.982489	0.855693	43.0939	0.900582	0.855408	43.0939	1.33893	0.859638	43.0939	1.06761	0.854716	43.0939	0.453523	0.868496	43.0939	0.822339	0.883015	43.0939	0.452764	0.877462	43.0939	1.77736	0.851577	43.0939	1.64881	0.870953	43.0939	0.94016	0.858913	43.0939	1.06277	0.882263	43.0939	1.04426	0.888582	43.0939	0.653464	0.906164	43.0939	0.782364	0.897402	43.0932	0.647871
43.142	1.15175	0.85402	43.142	1.32945	0.866907	43.142	0.981002	0.854398	43.142	0.899286	0.854177	43.142	1.33709	0.858456	43.142	1.06577	0.853245	43.142	0.452851	0.867208	43.142	0.821351	0.881954	43.142	0.452049	0.876076	43.142	1.77447	0.850195	43.142	1.64687	0.869928	43.142	0.938852	0.857718	43.142	1.06165	0.881335	43.142	1.04331	0.887777	43.142	0.652823	0.905275	43.142	0.781578	0.896501	43.141	0.647008
43.1828	1.15029	0.85294	43.1828	1.32808	0.866013	43.1828	0.979772	0.853327	43.1828	0.898218	0.853162	43.1828	1.33557	0.85748	43.1828	1.06425	0.852029	43.1828	0.452296	0.866145	43.1828	0.820532	0.881075	43.1828	0.451458	0.874931	43.1828	1.77209	0.849051	43.1828	1.64527	0.869083	43.1828	0.93777	0.856729	43.1828	1.06073	0.880567	43.1828	1.04253	0.887114	43.1828	0.652295	0.904543	43.1828	0.78093	0.895757	43.1877	0.646148
43.224	1.14882	0.851847	43.224	1.3267	0.865112	43.224	0.978528	0.852243	43.224	0.897139	0.852138	43.224	1.33404	0.856495	43.224	1.06272	0.850799	43.224	0.451734	0.865068	43.224	0.819702	0.880184	43.224	0.450861	0.873774	43.224	1.76967	0.847894	43.224	1.64366	0.868232	43.224	0.936677	0.85573	43.224	1.05979	0.879791	43.224	1.04175	0.886446	43.224	0.651764	0.903806	43.224	0.780275	0.895007	43.2322	0.645353
43.2719	1.14704	0.85053	43.2719	1.32504	0.864026	43.2719	0.977029	0.850938	43.2719	0.89584	0.850904	43.2719	1.33219	0.85531	43.2719	1.06087	0.849318	43.2719	0.451055	0.863769	43.2719	0.818702	0.87911	43.2719	0.450144	0.872384	43.2719	1.76676	0.8465	43.2719	1.64172	0.867208	43.2719	0.935358	0.854525	43.2719	1.05866	0.878853	43.2719	1.0408	0.885643	43.2719	0.651127	0.902924	43.2719	0.77949	0.894106	43.2675	0.644718
43.3154	1.14545	0.849352	43.3154	1.32355	0.863059	43.3154	0.975688	0.84977	43.3154	0.89468	0.849802	43.3154	1.33054	0.854253	43.3154	1.05921	0.847994	43.3154	0.450449	0.862609	43.3154	0.817808	0.87815	43.3154	0.4495	0.871136	43.3154	1.76416	0.845252	43.3154	1.64	0.866297	43.3154	0.934175	0.853445	43.3154	1.05765	0.878014	43.3154	1.03996	0.884928	43.3154	0.650563	0.902141	43.3154	0.778791	0.893304	43.3189	0.643772
43.3644	1.14365	0.848018	43.3644	1.32188	0.861966	43.3644	0.974168	0.848446	43.3644	0.893364	0.848552	43.3644	1.32868	0.853055	43.3644	1.05734	0.846494	43.3644	0.449763	0.861294	43.3644	0.816794	0.877061	43.3644	0.448771	0.869723	43.3644	1.7612	0.843836	43.3644	1.63805	0.865269	43.3644	0.932832	0.852218	43.3644	1.05651	0.877063	43.3644	1.03901	0.88412	43.3644	0.649928	0.901261	43.3644	0.778001	0.892398	43.3633	0.642975
43.4117	1.14191	0.846727	43.4117	1.32026	0.860911	43.4117	0.972694	0.847162	43.4117	0.892085	0.847337	43.4117	1.32687	0.851894	43.4117	1.05552	0.845037	43.4117	0.449096	0.860017	43.4117	0.815812	0.876006	43.4117	0.44806	0.868346	43.4117	1.75833	0.842461	43.4117	1.63617	0.864275	43.4117	0.931528	0.851026	43.4117	1.05539	0.876139	43.4117	1.0381	0.883338	43.4117	0.649317	0.900414	43.4117	0.77724	0.891525	43.4091	0.642147
43.4548	1.14031	0.84554	43.4548	1.31877	0.859943	43.4548	0.971338	0.845981	43.4548	0.890908	0.846219	43.4548	1.32521	0.850827	43.4548	1.05384	0.843698	43.4548	0.448481	0.858839	43.4548	0.814909	0.875037	43.4548	0.447406	0.867077	43.4548	1.75569	0.841193	43.4548	1.63444	0.863362	43.4548	0.930324	0.849927	43.4548	1.05437	0.875289	43.4548	1.03725	0.882619	43.4548	0.64876	0.89964	43.4548	0.776543	0.890726	43.4525	0.641375
43.4989	1.13868	0.844333	43.4989	1.31727	0.85896	43.4989	0.969955	0.844777	43.4989	0.889703	0.845075	43.4989	1.32351	0.849739	43.4989	1.05214	0.842331	43.4989	0.447852	0.857635	43.4989	0.813991	0.874051	43.4989	0.446737	0.865781	43.4989	1.75298	0.839896	43.4989	1.63269	0.862434	43.4989	0.929095	0.848804	43.4989	1.05333	0.874422	43.4989	1.03639	0.881888	43.4989	0.648195	0.898857	43.4989	0.775837	0.889915	43.498	0.640551
43.5474	1.13691	0.84302	43.5474	1.31563	0.857894	43.5474	0.968447	0.843464	43.5474	0.888387	0.843824	43.5474	1.32167	0.848553	43.5474	1.05028	0.84084	43.5474	0.447165	0.856319	43.5474	0.812992	0.872978	43.5474	0.446004	0.864361	43.5474	1.75002	0.838481	43.5474	1.63077	0.861424	43.5474	0.927754	0.847579	43.5474	1.05219	0.873476	43.5474	1.03546	0.881093	43.5474	0.647582	0.898008	43.5474	0.775071	0.889038	43.5477	0.639656
43.5918	1.13525	0.841789	43.5918	1.3141	0.856896	43.5918	0.967027	0.842227	43.5918	0.887145	0.842645	43.5918	1.31993	0.847439	43.5918	1.04852	0.839437	43.5918	0.446515	0.855075	43.5918	0.812054	0.871971	43.5918	0.445314	0.863023	43.5918	1.74724	0.837145	43.5918	1.62898	0.860476	43.5918	0.926493	0.846426	43.5918	1.05112	0.872587	43.5918	1.03458	0.880347	43.5918	0.647009	0.897213	43.5918	0.774355	0.888216	43.5936	0.638814
43.6348	1.13368	0.840621	43.6348	1.31265	0.855951	43.6348	0.965678	0.841051	43.6348	0.885963	0.841522	43.6348	1.31828	0.846381	43.6348	1.04686	0.838103	43.6348	0.445896	0.853888	43.6348	0.811166	0.871017	43.6348	0.444657	0.861751	43.6348	1.74458	0.835873	43.6348	1.62727	0.859575	43.6348	0.925293	0.845331	43.6348	1.0501	0.871742	43.6348	1.03375	0.87964	43.6348	0.646468	0.896463	43.6348	0.773678	0.88744	43.6298	0.638146
43.6829	1.13191	0.839312	43.6829	1.31103	0.854893	43.6829	0.96416	0.83973	43.6829	0.884631	0.840257	43.6829	1.31643	0.845193	43.6829	1.04498	0.836601	43.6829	0.445194	0.852545	43.6829	0.81017	0.869949	43.6829	0.443919	0.860319	43.6829	1.74159	0.83444	43.6829	1.62536	0.858565	43.6829	0.923947	0.844101	43.6829	1.04896	0.870794	43.6829	1.03282	0.878846	43.6829	0.645861	0.895621	43.6829	0.77292	0.88657	43.6754	0.637313
43.7275	1.13026	0.838086	43.7275	1.30951	0.853904	43.7275	0.962736	0.83849	43.7275	0.88338	0.839069	43.7275	1.3147	0.844079	43.7275	1.04322	0.83519	43.7275	0.444531	0.851275	43.7275	0.809237	0.868947	43.7275	0.443225	0.858975	43.7275	1.73878	0.833092	43.7275	1.62357	0.857618	43.7275	0.922687	0.842949	43.7275	1.04788	0.869904	43.7275	1.03194	0.878103	43.7275	0.645292	0.894831	43.7275	0.772212	0.885758	43.7242	0.636425
43.7697	1.12869	0.836926	43.7697	1.30808	0.852968	43.7697	0.961386	0.837314	43.7697	0.882193	0.837941	43.7697	1.31306	0.843026	43.7697	1.04155	0.833851	43.7697	0.4439	0.850067	43.7697	0.808355	0.867999	43.7697	0.442566	0.857698	43.7697	1.73611	0.831812	43.7697	1.62188	0.856724	43.7697	0.921497	0.841862	43.7697	1.04687	0.869064	43.7697	1.03112	0.877401	43.7697	0.644753	0.894085	43.7697	0.771543	0.88499	43.7725	0.635529
43.8145	1.12704	0.835699	43.8145	1.30656	0.851978	43.8145	0.959956	0.836068	43.8145	0.880934	0.836746	43.8145	1.31132	0.841911	43.8145	1.03977	0.83243	43.8145	0.443227	0.848777	43.8145	0.80742	0.866996	43.8145	0.441868	0.856345	43.8145	1.73327	0.830454	43.8145	1.62008	0.855777	43.8145	0.920237	0.840712	43.8145	1.0458	0.868173	43.8145	1.03025	0.876659	43.8145	0.644182	0.893293	43.8145	0.770835	0.884178	43.8168	0.634708
43.8617	1.12529	0.8344	43.8617	1.30495	0.850932	43.8617	0.958442	0.834749	43.8617	0.879603	0.835481	43.8617	1.30949	0.840735	43.8617	1.03789	0.830925	43.8617	0.442509	0.847404	43.8617	0.806433	0.865935	43.8617	0.441129	0.854913	43.8617	1.73027	0.829015	43.8617	1.61819	0.854776	43.8617	0.918913	0.839502	43.8617	1.04467	0.867232	43.8617	1.02933	0.875875	43.8617	0.643578	0.892455	43.8617	0.770087	0.88332	43.8668	0.633766
43.9084	1.12355	0.833113	43.9084	1.30337	0.849896	43.9084	0.95694	0.833441	43.9084	0.878285	0.834229	43.9084	1.30768	0.839574	43.9084	1.03603	0.829432	43.9084	0.441795	0.846035	43.9084	0.805456	0.864886	43.9084	0.440395	0.853492	43.9084	1.72729	0.827586	43.9084	1.61632	0.853787	43.9084	0.917606	0.838308	43.9084	1.04355	0.866304	43.9084	1.02841	0.875099	43.9084	0.642978	0.891623	43.9084	0.769347	0.882471	43.9156	0.632847
43.9545	1.12181	0.831824	43.9545	1.30177	0.848857	43.9545	0.955437	0.832133	43.9545	0.876969	0.832979	43.9545	1.30587	0.838414	43.9545	1.03416	0.827937	43.9545	0.441076	0.844659	43.9545	0.804476	0.863834	43.9545	0.43966	0.852067	43.9545	1.7243	0.826155	43.9545	1.61445	0.8528	43.9545	0.916304	0.837118	43.9545	1.04243	0.865378	43.9545	1.0275	0.874322	43.9545	0.642376	0.890789	43.9545	0.768606	0.881622	43.9557	0.632098
43.9961	1.12025	0.830665	43.9961	1.30034	0.847922	43.9961	0.954085	0.830955	43.9961	0.875787	0.831856	43.9961	1.30425	0.837375	43.9961	1.03248	0.826589	43.9961	0.440428	0.843417	43.9961	0.803594	0.862887	43.9961	0.438998	0.850782	43.9961	1.72161	0.824867	43.9961	1.61277	0.851915	43.9961	0.915138	0.836053	43.9961	1.04143	0.864548	43.9961	1.02668	0.873624	43.9961	0.641834	0.890037	43.9961	0.767938	0.880855	43.9953	0.631345
44.0404	1.1186	0.829444	44.0404	1.29883	0.846935	44.0404	0.952658	0.829712	44.0404	0.874544	0.830676	44.0404	1.30255	0.836283	44.0404	1.0307	0.825167	44.0404	0.439742	0.842104	44.0404	0.802662	0.861887	44.0404	0.438296	0.849422	44.0404	1.71877	0.823507	44.0404	1.61101	0.850985	44.0404	0.913916	0.834937	44.0404	1.04038	0.863678	44.0404	1.02581	0.872887	44.0404	0.641262	0.889243	44.0404	0.767235	0.880049	44.042	0.630453
44.0893	1.11673	0.828054	44.0893	1.2971	0.84581	44.0893	0.951032	0.828296	44.0893	0.873133	0.829336	44.0893	1.30063	0.835045	44.0893	1.02868	0.823549	44.0893	0.438963	0.840612	44.0893	0.801598	0.860744	44.0893	0.437495	0.847871	44.0893	1.71554	0.821958	44.0893	1.60902	0.84993	44.0893	0.912532	0.833672	44.0893	1.0392	0.862691	44.0893	1.02483	0.872047	44.0893	0.640608	0.888337	44.0893	0.766433	0.879129	44.0862	0.629614
44.1369	1.11492	0.826716	44.1369	1.29544	0.844726	44.1369	0.949464	0.82693	44.1369	0.871778	0.828049	44.1369	1.29878	0.833859	44.1369	1.02673	0.821988	44.1369	0.438211	0.839172	44.1369	0.800571	0.859641	44.1369	0.43672	0.846369	44.1369	1.71242	0.820465	44.1369	1.6071	0.848919	44.1369	0.911205	0.83246	44.1369	1.03806	0.861747	44.1369	1.02388	0.871237	44.1369	0.63998	0.887465	44.1369	0.76566	0.878242	44.134	0.628683
44.1785	1.11334	0.825539	44.1785	1.29397	0.843769	44.1785	0.948081	0.825726	44.1785	0.870588	0.826918	44.1785	1.29716	0.832818	44.1785	1.02501	0.820613	44.1785	0.437549	0.837904	44.1785	0.799662	0.858665	44.1785	0.436035	0.84504	44.1785	1.70967	0.819147	44.1785	1.60542	0.848032	44.1785	0.910042	0.831398	44.1785	1.03706	0.860921	44.1785	1.02304	0.870524	44.1785	0.639425	0.886696	44.1785	0.764979	0.877462	44.1797	0.627802
44.225	1.11156	0.824221	44.225	1.29233	0.842698	44.225	0.946531	0.824376	44.225	0.869257	0.825654	44.225	1.29535	0.831656	44.225	1.02308	0.819071	44.225	0.436808	0.836486	44.225	0.798641	0.857568	44.225	0.435262	0.843542	44.225	1.70659	0.817671	44.225	1.60355	0.847043	44.225	0.908745	0.830212	44.225	1.03595	0.859999	44.225	1.0221	0.869723	44.225	0.638806	0.885837	44.225	0.764216	0.876585	44.2187	0.627057
44.2699	1.10984	0.822948	44.2699	1.29074	0.841661	44.2699	0.945029	0.823068	44.2699	0.867972	0.824434	44.2699	1.29361	0.830539	44.2699	1.02122	0.817581	44.2699	0.436094	0.835119	44.2699	0.797651	0.856506	44.2699	0.434511	0.842088	44.2699	1.70361	0.816241	44.2699	1.60175	0.84609	44.2699	0.907494	0.82907	44.2699	1.03489	0.859115	44.2699	1.02119	0.868948	44.2699	0.638208	0.885009	44.2699	0.763477	0.875738	44.2674	0.626106
44.3146	1.10812	0.821673	44.3146	1.28915	0.840624	44.3146	0.943524	0.821757	44.3146	0.866686	0.823212	44.3146	1.29187	0.829422	44.3146	1.01935	0.816085	44.3146	0.435379	0.83375	44.3146	0.796657	0.855438	44.3146	0.433756	0.840624	44.3146	1.70062	0.814807	44.3146	1.59994	0.845138	44.3146	0.906246	0.82793	44.3146	1.03383	0.858234	44.3146	1.02027	0.868172	44.3146	0.637611	0.884181	44.3146	0.762737	0.874889	44.317	0.625143
44.3639	1.10623	0.82027	44.3639	1.2874	0.839483	44.3639	0.941864	0.820312	44.3639	0.86527	0.821867	44.3639	1.28996	0.828195	44.3639	1.01729	0.814435	44.3639	0.43459	0.832239	44.3639	0.795556	0.854256	44.3639	0.43292	0.839004	44.3639	1.69731	0.813225	44.3639	1.59797	0.844093	44.3639	0.904875	0.826677	44.3639	1.03266	0.857268	44.3639	1.01927	0.867318	44.3639	0.636956	0.883272	44.3639	0.761922	0.873954	44.3609	0.624291
44.4096	1.10446	0.818959	44.4096	1.28576	0.838419	44.4096	0.940316	0.818963	44.4096	0.863947	0.820611	44.4096	1.28818	0.827053	44.4096	1.01536	0.812891	44.4096	0.433852	0.830826	44.4096	0.794526	0.85315	44.4096	0.432134	0.837482	44.4096	1.69422	0.811744	44.4096	1.59613	0.843121	44.4096	0.903599	0.825512	44.4096	1.03158	0.856372	44.4096	1.01833	0.866521	44.4096	0.636346	0.882426	44.4096	0.761161	0.873082	44.4082	0.623373
44.4486	1.10295	0.817836	44.4486	1.28437	0.837508	44.4486	0.938987	0.817806	44.4486	0.862814	0.819535	44.4486	1.28666	0.826077	44.4486	1.01371	0.811566	44.4486	0.43322	0.829614	44.4486	0.793641	0.8522	44.4486	0.431459	0.836172	44.4486	1.69157	0.810473	44.4486	1.59455	0.84229	44.4486	0.902508	0.824515	44.4486	1.03066	0.855607	44.4486	1.01753	0.865839	44.4486	0.635825	0.881704	44.4486	0.76051	0.872335	44.4484	0.622586
44.4905	1.10134	0.816641	44.4905	1.28289	0.836541	44.4905	0.937576	0.816576	44.4905	0.861608	0.818389	44.4905	1.28504	0.825041	44.4905	1.01194	0.810153	44.4905	0.432544	0.82832	44.4905	0.792699	0.851188	44.4905	0.430736	0.834772	44.4905	1.68874	0.809116	44.4905	1.59288	0.841407	44.4905	0.90135	0.823457	44.4905	1.02969	0.854797	44.4905	1.01668	0.865114	44.4905	0.635273	0.880938	44.4905	0.759819	0.871542	44.4956	0.621671
44.5378	1.09947	0.815255	44.5378	1.28117	0.835424	44.5378	0.93594	0.815151	44.5378	0.860211	0.817062	44.5378	1.28317	0.82384	44.5378	1.0099	0.808513	44.5378	0.431758	0.826816	44.5378	0.791605	0.850014	44.5378	0.429897	0.833146	44.5378	1.68545	0.807541	44.5378	1.59094	0.840385	44.5378	0.90001	0.822232	44.5378	1.02856	0.85386	44.5378	1.01569	0.864276	44.5378	0.634633	0.88005	44.5378	0.759019	0.870625	44.5433	0.620741
44.5865	1.09757	0.813846	44.5865	1.27944	0.834294	44.5865	0.934283	0.813708	44.5865	0.858796	0.815718	44.5865	1.28128	0.822624	44.5865	1.00781	0.806842	44.5865	0.430957	0.825281	44.5865	0.790492	0.848818	44.5865	0.429046	0.831496	44.5865	1.68211	0.805939	44.5865	1.58898	0.839349	44.5865	0.898653	0.820992	44.5865	1.02742	0.852914	44.5865	1.0147	0.863429	44.5865	0.633983	0.87915	44.5865	0.758209	0.869696	44.5854	0.619918
44.6331	1.09571	0.812471	44.6331	1.27775	0.833192	44.6331	0.932664	0.812299	44.6331	0.857417	0.814408	44.6331	1.27943	0.821439	44.6331	1.00577	0.805207	44.6331	0.430172	0.823777	44.6331	0.789406	0.847652	44.6331	0.428211	0.829879	44.6331	1.67883	0.804371	44.6331	1.58707	0.838338	44.6331	0.89733	0.819784	44.6331	1.02631	0.851994	44.6331	1.01373	0.862604	44.6331	0.633351	0.878272	44.6331	0.757422	0.868793	44.6322	0.618998
44.6764	1.094	0.811205	44.6764	1.2762	0.832179	44.6764	0.931174	0.811001	44.6764	0.85615	0.813205	44.6764	1.27774	0.820351	44.6764	1.00388	0.803697	44.6764	0.429446	0.822387	44.6764	0.788403	0.846575	44.6764	0.427445	0.828393	44.6764	1.67581	0.802924	44.6764	1.58531	0.837409	44.6764	0.896117	0.818676	44.6764	1.02529	0.851147	44.6764	1.01284	0.861846	44.6764	0.632766	0.877461	44.6764	0.756698	0.867963	44.6731	0.618194
44.7222	1.09218	0.809849	44.7222	1.27453	0.831095	44.7222	0.929578	0.809611	44.7222	0.854798	0.811921	44.7222	1.27593	0.819187	44.7222	1.00185	0.802075	44.7222	0.428665	0.820892	44.7222	0.787328	0.845421	44.7222	0.426623	0.8268	44.7222	1.67257	0.801371	44.7222	1.58343	0.836415	44.7222	0.894818	0.817489	44.7222	1.0242	0.850245	44.7222	1.01189	0.861037	44.7222	0.632139	0.876592	44.7222	0.755928	0.867079	44.7187	0.617295
44.7677	1.09034	0.808491	44.7677	1.27287	0.83001	44.7677	0.927978	0.808217	44.7677	0.853449	0.810639	44.7677	1.27411	0.818021	44.7677	0.999817	0.800444	44.7677	0.427881	0.81939	44.7677	0.786249	0.844263	44.7677	0.4258	0.825206	44.7677	1.66932	0.799812	44.7677	1.58154	0.835419	44.7677	0.893518	0.816301	44.7677	1.02312	0.849345	44.7677	1.01094	0.860228	44.7677	0.631508	0.875717	44.7677	0.755157	0.866195	44.7652	0.616387
44.8148	1.08845	0.807084	44.8148	1.27114	0.828885	44.8148	0.926315	0.806768	44.8148	0.852054	0.809314	44.8148	1.27223	0.816816	44.8148	0.997697	0.798747	44.8148	0.427065	0.817828	44.8148	0.785127	0.843057	44.8148	0.424948	0.823554	44.8148	1.66594	0.798191	44.8148	1.57959	0.834388	44.8148	0.89217	0.81507	44.8148	1.02199	0.848412	44.8148	1.00995	0.85939	44.8148	0.63085	0.874805	44.8148	0.754361	0.865282	44.8109	0.61548
44.8586	1.08667	0.805766	44.8586	1.26953	0.82783	44.8586	0.924754	0.805409	44.8586	0.850751	0.808077	44.8586	1.27048	0.815688	44.8586	0.995705	0.797152	44.8586	0.426301	0.816365	44.8586	0.784072	0.841924	44.8586	0.42415	0.822008	44.8586	1.66276	0.796669	44.8586	1.57776	0.833422	44.8586	0.890909	0.813918	44.8586	1.02094	0.847541	44.8586	1.00903	0.858606	44.8586	0.630232	0.873947	44.8586	0.753617	0.864429	44.8582	0.614534
44.9031	1.08487	0.804434	44.9031	1.26789	0.826762	44.9031	0.923171	0.80403	44.9031	0.849438	0.806829	44.9031	1.2687	0.814549	44.9031	0.993684	0.795534	44.9031	0.425528	0.814885	44.9031	0.783002	0.840776	44.9031	0.423344	0.820446	44.9031	1.65954	0.795126	44.9031	1.57592	0.832447	44.9031	0.889633	0.812752	44.9031	1.01989	0.846662	44.9031	1.0081	0.857814	44.9031	0.629603	0.873076	44.9031	0.752869	0.86357	44.903	0.613636
44.9494	1.08299	0.803036	44.9494	1.26616	0.825635	44.9494	0.9215	0.802575	44.9494	0.84806	0.80552	44.9494	1.26684	0.813353	44.9494	0.991554	0.793828	44.9494	0.424716	0.813329	44.9494	0.781874	0.839564	44.9494	0.422497	0.818804	44.9494	1.65615	0.793502	44.9494	1.57398	0.831424	44.9494	0.88829	0.811526	44.9494	1.01877	0.845738	44.9494	1.00712	0.85698	44.9494	0.628939	0.872155	44.9494	0.752084	0.86267	44.9459	0.612779
44.9931	1.0812	0.801713	44.9931	1.26452	0.824568	44.9931	0.919913	0.801193	44.9931	0.846758	0.804284	44.9931	1.26508	0.812223	44.9931	0.989533	0.79221	44.9931	0.423948	0.811859	44.9931	0.780801	0.838413	44.9931	0.421695	0.81725	44.9931	1.65293	0.791961	44.9931	1.57215	0.830458	44.9931	0.887019	0.810364	44.9931	1.01772	0.844866	44.9931	1.00619	0.856191	44.9931	0.628309	0.871281	44.9931	0.751343	0.86182	44.9896	0.611906
45.0401	1.07928	0.800288	45.0401	1.26275	0.823413	45.0401	0.918195	0.799697	45.0401	0.845353	0.80295	45.0401	1.26318	0.811005	45.0401	0.98735	0.790462	45.0401	0.423122	0.810278	45.0401	0.77964	0.837166	45.0401	0.420827	0.815568	45.0401	1.64946	0.790295	45.0401	1.57018	0.829417	45.0401	0.885647	0.80911	45.0401	1.01659	0.843926	45.0401	1.00519	0.855339	45.0401	0.627625	0.870333	45.0401	0.750547	0.860907	45.0367	0.610964
45.0852	1.07743	0.798917	45.0852	1.26105	0.822299	45.0852	0.916535	0.798251	45.0852	0.844	0.801665	45.0852	1.26135	0.809832	45.0852	0.985247	0.788779	45.0852	0.42233	0.80876	45.0852	0.778518	0.835961	45.0852	0.419991	0.813947	45.0852	1.6461	0.788688	45.0852	1.56829	0.828418	45.0852	0.884325	0.807903	45.0852	1.0155	0.843022	45.0852	1.00423	0.854517	45.0852	0.626965	0.869418	45.0852	0.749783	0.860031	45.0848	0.609998
45.1317	1.07553	0.797502	45.1317	1.25928	0.821148	45.1317	0.914816	0.796754	45.1317	0.842603	0.800337	45.1317	1.25947	0.808624	45.1317	0.983075	0.78704	45.1317	0.421514	0.807197	45.1317	0.777358	0.834715	45.1317	0.419125	0.812269	45.1317	1.64263	0.787027	45.1317	1.56634	0.82739	45.1317	0.88296	0.806656	45.1317	1.01438	0.84209	45.1317	1.00323	0.853667	45.1317	0.626283	0.868472	45.1317	0.748998	0.85913	45.1356	0.608964
45.1766	1.07368	0.79613	45.1766	1.25756	0.820028	45.1766	0.913143	0.795297	45.1766	0.841243	0.799045	45.1766	1.25765	0.807451	45.1766	0.980971	0.785355	45.1766	0.420726	0.805688	45.1766	0.77623	0.833504	45.1766	0.418284	0.810639	45.1766	1.63926	0.78541	45.1766	1.56446	0.826395	45.1766	0.881635	0.805446	45.1766	1.01329	0.841187	45.1766	1.00226	0.852841	45.1766	0.62562	0.867553	45.1766	0.748238	0.858258	45.1837	0.607997
45.2202	1.07188	0.794799	45.2202	1.25589	0.818939	45.2202	0.911516	0.79388	45.2202	0.839917	0.797786	45.2202	1.25587	0.806313	45.2202	0.978926	0.783718	45.2202	0.419963	0.804228	45.2202	0.775131	0.832324	45.2202	0.417462	0.809047	45.2202	1.63598	0.783837	45.2202	1.56264	0.825432	45.2202	0.880351	0.804272	45.2202	1.01224	0.840312	45.2202	1.00131	0.852038	45.2202	0.624978	0.866661	45.2202	0.747502	0.857414	45.2194	0.607283
45.2659	1.06997	0.793385	45.2659	1.25412	0.817785	45.2659	0.909787	0.792373	45.2659	0.838509	0.796449	45.2659	1.25399	0.805104	45.2659	0.97676	0.781984	45.2659	0.419156	0.802683	45.2659	0.773963	0.83107	45.2659	0.416589	0.807354	45.2659	1.63249	0.782166	45.2659	1.56071	0.824413	45.2659	0.87899	0.803029	45.2659	1.01112	0.839384	45.2659	1.00031	0.851184	45.2659	0.624296	0.865716	45.2659	0.746722	0.85652	45.2663	0.606324
45.3099	1.06813	0.792021	45.3099	1.25241	0.816668	45.3099	0.908111	0.790915	45.3099	0.837142	0.79515	45.3099	1.25217	0.803934	45.3099	0.974666	0.780308	45.3099	0.418377	0.801191	45.3099	0.772832	0.829856	45.3099	0.415743	0.805715	45.3099	1.62911	0.780547	45.3099	1.55885	0.823431	45.3099	0.877676	0.801829	45.3099	1.01004	0.838489	45.3099	0.999336	0.850356	45.3099	0.623638	0.864804	45.3099	0.745971	0.855658	45.3142	0.605333
45.3536	1.06629	0.790656	45.3536	1.2507	0.815555	45.3536	0.906435	0.789455	45.3536	0.835772	0.793849	45.3536	1.25035	0.802764	45.3536	0.972575	0.778634	45.3536	0.417598	0.799699	45.3536	0.7717	0.82864	45.3536	0.414896	0.804072	45.3536	1.62573	0.778926	45.3536	1.557	0.822452	45.3536	0.876366	0.800632	45.3536	1.00896	0.837595	45.3536	0.998364	0.84953	45.3536	0.622982	0.863895	45.3536	0.745221	0.854798	45.3595	0.604412
45.401	1.0643	0.789176	45.401	1.24885	0.814347	45.401	0.904616	0.787871	45.401	0.834284	0.792435	45.401	1.24837	0.801496	45.401	0.970308	0.776819	45.401	0.416754	0.798082	45.401	0.77047	0.827318	45.401	0.413977	0.802292	45.401	1.62205	0.777165	45.401	1.55499	0.821394	45.401	0.874949	0.799337	45.401	1.0078	0.836628	45.401	0.997311	0.848633	45.401	0.622273	0.862911	45.401	0.744409	0.853867	45.4056	0.603458
45.4482	1.06229	0.787691	45.4482	1.247	0.813138	45.4482	0.902792	0.786282	45.4482	0.832788	0.791014	45.4482	1.24639	0.800222	45.4482	0.968037	0.775001	45.4482	0.415905	0.796457	45.4482	0.769234	0.825991	45.4482	0.413053	0.800501	45.4482	1.61836	0.775396	45.4482	1.55299	0.820335	45.4482	0.873532	0.798043	45.4482	1.00663	0.835661	45.4482	0.996255	0.847735	45.4482	0.621564	0.861928	45.4482	0.743595	0.852933	45.4463	0.602605
45.4942	1.06034	0.786241	45.4942	1.24519	0.81196	45.4942	0.901011	0.784731	45.4942	0.831326	0.789626	45.4942	1.24445	0.798979	45.4942	0.96582	0.773226	45.4942	0.415073	0.794864	45.4942	0.768026	0.824694	45.4942	0.412152	0.798755	45.4942	1.61475	0.773668	45.4942	1.55104	0.819305	45.4942	0.872153	0.796783	45.4942	1.0055	0.834721	45.4942	0.995224	0.846858	45.4942	0.620875	0.860972	45.4942	0.742801	0.852022	45.4938	0.601607
45.5386	1.05844	0.784831	45.5386	1.24343	0.810816	45.5386	0.899279	0.783222	45.5386	0.829904	0.788275	45.5386	1.24257	0.797769	45.5386	0.963661	0.771498	45.5386	0.41426	0.793307	45.5386	0.766847	0.823429	45.5386	0.411276	0.797057	45.5386	1.61124	0.771984	45.5386	1.54914	0.818304	45.5386	0.870813	0.795559	45.5386	1.0044	0.833809	45.5386	0.994222	0.846005	45.5386	0.620207	0.860045	45.5386	0.742028	0.851135	45.5373	0.600681
45.5813	1.05661	0.783475	45.5813	1.24175	0.809719	45.5813	0.897614	0.781772	45.5813	0.828537	0.786977	45.5813	1.24076	0.796607	45.5813	0.961585	0.769835	45.5813	0.413476	0.791805	45.5813	0.765713	0.822211	45.5813	0.410433	0.795424	45.5813	1.60785	0.770362	45.5813	1.54733	0.817345	45.5813	0.86953	0.794386	45.5813	1.00335	0.832938	45.5813	0.993261	0.845187	45.5813	0.619567	0.859159	45.5813	0.741285	0.850284	45.5824	0.599718
45.6279	1.05458	0.781971	45.6279	1.23989	0.808507	45.6279	0.89577	0.780166	45.6279	0.827026	0.785541	45.6279	1.23875	0.795321	45.6279	0.959283	0.767992	45.6279	0.412602	0.790132	45.6279	0.764453	0.820858	45.6279	0.409501	0.793617	45.6279	1.6041	0.768563	45.6279	1.54532	0.816286	45.6279	0.868111	0.79309	45.6279	1.0022	0.831976	45.6279	0.992199	0.844283	45.6279	0.618862	0.858181	45.6279	0.740463	0.84934	45.6319	0.598637
45.6737	1.05259	0.780497	45.6737	1.23808	0.807322	45.6737	0.893962	0.778591	45.6737	0.825546	0.784136	45.6737	1.23679	0.794062	45.6737	0.957024	0.766184	45.6737	0.41174	0.788481	45.6737	0.763213	0.819527	45.6737	0.408587	0.791845	45.6737	1.60041	0.766797	45.6737	1.54336	0.81525	45.6737	0.866721	0.79182	45.6737	1.00106	0.831037	45.6737	0.991159	0.843399	45.6737	0.618173	0.857225	45.6737	0.739657	0.848415	45.6735	0.597757
45.7161	1.05074	0.779126	45.7161	1.23639	0.806222	45.7161	0.89228	0.777126	45.7161	0.824175	0.782833	45.7161	1.23497	0.792894	45.7161	0.954918	0.764498	45.7161	0.410934	0.786937	45.7161	0.762058	0.818286	45.7161	0.407736	0.790197	45.7161	1.59698	0.765151	45.7161	1.54154	0.814287	45.7161	0.865432	0.790642	45.7161	1.00002	0.830167	45.7161	0.990193	0.842577	45.7161	0.617534	0.85634	45.7161	0.738906	0.847555	45.7192	0.596761
45.7634	1.04868	0.777599	45.7634	1.23451	0.805	45.7634	0.890406	0.775494	45.7634	0.822651	0.781386	45.7634	1.23295	0.791597	45.7634	0.95257	0.762618	45.7634	0.41003	0.785206	45.7634	0.760768	0.816901	45.7634	0.406789	0.788362	45.7634	1.59314	0.763315	45.7634	1.53952	0.813219	45.7634	0.863998	0.789332	45.7634	0.998855	0.829203	45.7634	0.98912	0.841663	45.7634	0.616827	0.855359	45.7634	0.738073	0.846598	45.7649	0.595763
45.8113	1.04659	0.776045	45.8113	1.23261	0.803757	45.8113	0.888496	0.773831	45.8113	0.821105	0.779917	45.8113	1.2309	0.79028	45.8113	0.950173	0.760699	45.8113	0.409105	0.783434	45.8113	0.759449	0.815484	45.8113	0.405821	0.786485	45.8113	1.58923	0.761439	45.8113	1.53746	0.812131	45.8113	0.862539	0.788	45.8113	0.997677	0.828224	45.8113	0.988027	0.840734	45.8113	0.616109	0.854363	45.8113	0.737223	0.845623	45.8127	0.594715
45.8576	1.04456	0.774544	45.8576	1.23077	0.802558	45.8576	0.886648	0.772221	45.8576	0.819616	0.778504	45.8576	1.22892	0.78901	45.8576	0.94785	0.758839	45.8576	0.408206	0.781712	45.8576	0.758171	0.814112	45.8576	0.404882	0.784667	45.8576	1.58544	0.759622	45.8576	1.53547	0.811081	45.8576	0.861131	0.786714	45.8576	0.996543	0.827283	45.8576	0.986973	0.839836	45.8576	0.615418	0.853405	45.8576	0.736402	0.844682	45.853	0.593823
45.9013	1.04263	0.773112	45.9013	1.22902	0.801414	45.9013	0.88488	0.770681	45.9013	0.818201	0.77716	45.9013	1.22704	0.787802	45.9013	0.945626	0.757059	45.9013	0.407343	0.78006	45.9013	0.756947	0.812798	45.9013	0.403984	0.782925	45.9013	1.5818	0.75788	45.9013	1.53358	0.810081	45.9013	0.859791	0.785489	45.9013	0.995463	0.826387	45.9013	0.985965	0.838979	45.9013	0.61476	0.852493	45.9013	0.735619	0.843784	45.9001	0.592776
45.9454	1.04069	0.77167	45.9454	1.22725	0.800262	45.9454	0.883094	0.769126	45.9454	0.816781	0.775811	45.9454	1.22515	0.786588	45.9454	0.94338	0.755261	45.9454	0.406471	0.77839	45.9454	0.75571	0.81147	45.9454	0.403074	0.781163	45.9454	1.57813	0.75612	45.9454	1.53167	0.809074	45.9454	0.858442	0.784257	45.9454	0.994378	0.825486	45.9454	0.98495	0.838115	45.9454	0.6141	0.851577	45.9454	0.73483	0.842879	45.9434	0.591818
45.9899	1.03872	0.770207	45.9899	1.22546	0.799094	45.9899	0.881278	0.767544	45.9899	0.815345	0.774447	45.9899	1.22324	0.785359	45.9899	0.941094	0.753431	45.9899	0.405583	0.77669	45.9899	0.754451	0.810118	45.9899	0.402148	0.779367	45.9899	1.57439	0.754328	45.9899	1.52974	0.808052	45.9899	0.857074	0.783007	45.9899	0.993279	0.824573	45.9899	0.983919	0.837238	45.9899	0.61343	0.850648	45.9899	0.73403	0.841961	45.9902	0.590773
46.0349	1.03672	0.768727	46.0349	1.22364	0.797911	46.0349	0.87943	0.765934	46.0349	0.813892	0.773066	46.0349	1.2213	0.784115	46.0349	0.938768	0.751569	46.0349	0.404679	0.774958	46.0349	0.75317	0.808742	46.0349	0.401203	0.777536	46.0349	1.57058	0.752506	46.0349	1.52778	0.807017	46.0349	0.855689	0.781742	46.0349	0.992169	0.823652	46.0349	0.982874	0.836349	46.0349	0.612751	0.849706	46.0349	0.733218	0.84103	46.0353	0.589774
46.0782	1.03478	0.76729	46.0782	1.22188	0.796762	46.0782	0.877631	0.764368	46.0782	0.812485	0.77173	46.0782	1.21943	0.782912	46.0782	0.936507	0.749759	46.0782	0.403799	0.773273	46.0782	0.75192	0.8074	46.0782	0.400281	0.77575	46.0782	1.56688	0.750732	46.0782	1.52588	0.806014	46.0782	0.854347	0.780516	46.0782	0.991094	0.82276	46.0782	0.98186	0.835486	46.0782	0.612092	0.848793	46.0782	0.732429	0.840125	46.0778	0.588811
46.1247	1.03271	0.765754	46.1247	1.21999	0.795531	46.1247	0.875699	0.762685	46.1247	0.810981	0.770302	46.1247	1.21742	0.781625	46.1247	0.93408	0.747815	46.1247	0.402855	0.771465	46.1247	0.750579	0.805961	46.1247	0.399292	0.773833	46.1247	1.56291	0.748827	46.1247	1.52384	0.804939	46.1247	0.852912	0.779205	46.1247	0.989947	0.821807	46.1247	0.980773	0.834561	46.1247	0.611387	0.847816	46.1247	0.731585	0.839157	46.1239	0.587763
46.1712	1.03063	0.764209	46.1712	1.2181	0.794295	46.1712	0.87375	0.760988	46.1712	0.809472	0.768868	46.1712	1.21541	0.780333	46.1712	0.931635	0.745858	46.1712	0.401903	0.769643	46.1712	0.749227	0.804509	46.1712	0.398296	0.771901	46.1712	1.5589	0.746907	46.1712	1.5218	0.803858	46.1712	0.851471	0.777888	46.1712	0.988796	0.820852	46.1712	0.97968	0.833631	46.1712	0.610677	0.846831	46.1712	0.730735	0.838181	46.1697	0.586724
46.2115	1.02879	0.76285	46.2115	1.21643	0.793207	46.2115	0.872031	0.759491	46.2115	0.808144	0.767607	46.2115	1.21364	0.779197	46.2115	0.929479	0.744132	46.2115	0.401065	0.768037	46.2115	0.748031	0.803225	46.2115	0.397416	0.770196	46.2115	1.55537	0.745215	46.2115	1.52	0.802908	46.2115	0.850204	0.77673	46.2115	0.987785	0.820013	46.2115	0.978717	0.832811	46.2115	0.610051	0.845963	46.2115	0.729986	0.837322	46.2138	0.585734
46.2585	1.02667	0.761275	46.2585	1.21449	0.791945	46.2585	0.870032	0.75775	46.2585	0.806604	0.766144	46.2585	1.21159	0.777881	46.2585	0.926978	0.74213	46.2585	0.40009	0.766171	46.2585	0.74664	0.80173	46.2585	0.396393	0.768215	46.2585	1.55126	0.74325	46.2585	1.51792	0.801808	46.2585	0.848736	0.775389	46.2585	0.986615	0.819042	46.2585	0.9776	0.83186	46.2585	0.609323	0.844953	46.2585	0.729118	0.836327	46.2633	0.584595
46.3098	1.02433	0.759543	46.3098	1.21237	0.790558	46.3098	0.867828	0.75583	46.3098	0.804907	0.764532	46.3098	1.20934	0.776436	46.3098	0.924225	0.739925	46.3098	0.399018	0.764117	46.3098	0.745103	0.800081	46.3098	0.395269	0.766037	46.3098	1.54675	0.741086	46.3098	1.51563	0.800601	46.3098	0.847123	0.773916	46.3098	0.985332	0.817977	46.3098	0.97637	0.830814	46.3098	0.608519	0.843839	46.3098	0.728162	0.83523	46.307	0.583591
46.3564	1.02219	0.757957	46.3564	1.21042	0.789289	46.3564	0.865804	0.754067	46.3564	0.80335	0.763053	46.3564	1.20728	0.775113	46.3564	0.921704	0.737907	46.3564	0.398035	0.762235	46.3564	0.743693	0.798566	46.3564	0.394238	0.764038	46.3564	1.54261	0.739105	46.3564	1.51354	0.799498	46.3564	0.845647	0.772568	46.3564	0.984159	0.817002	46.3564	0.975242	0.829854	46.3564	0.607781	0.842814	46.3564	0.727288	0.834228	46.3541	0.58251
46.4002	1.02018	0.756466	46.4002	1.20859	0.788096	46.4002	0.8639	0.752409	46.4002	0.801883	0.76166	46.4002	1.20534	0.77387	46.4002	0.919336	0.736011	46.4002	0.397109	0.760462	46.4002	0.742361	0.797136	46.4002	0.393272	0.762166	46.4002	1.53872	0.737241	46.4002	1.51158	0.798462	46.4002	0.844261	0.771301	46.4002	0.983058	0.816088	46.4002	0.97418	0.828951	46.4002	0.607082	0.841846	46.4002	0.726467	0.833286	46.3982	0.581488
46.4471	1.01801	0.754857	46.4471	1.20662	0.786812	46.4471	0.861842	0.750617	46.4471	0.800298	0.760154	46.4471	1.20326	0.77253	46.4471	0.916784	0.733969	46.4471	0.396111	0.758551	46.4471	0.740923	0.795592	46.4471	0.392232	0.760151	46.4471	1.53453	0.735232	46.4471	1.50947	0.797348	46.4471	0.842768	0.769937	46.4471	0.981875	0.815106	46.4471	0.973032	0.827974	46.4471	0.606328	0.8408	46.4471	0.725583	0.832272	46.4389	0.580542
46.4888	1.01607	0.753413	46.4888	1.20486	0.785659	46.4888	0.859994	0.749007	46.4888	0.79887	0.758798	46.4888	1.20138	0.771328	46.4888	0.914498	0.732138	46.4888	0.395215	0.756835	46.4888	0.73963	0.794204	46.4888	0.3913	0.758344	46.4888	1.53077	0.73343	46.4888	1.50758	0.796349	46.4888	0.841431	0.768716	46.4888	0.980814	0.814226	46.4888	0.972	0.827096	46.4888	0.605647	0.839856	46.4888	0.724792	0.831365	46.4882	0.579397
46.5326	1.01402	0.751897	46.5326	1.203	0.784451	46.5326	0.858055	0.747318	46.5326	0.797371	0.757374	46.5326	1.19942	0.770068	46.5326	0.912102	0.73022	46.5326	0.394274	0.755034	46.5326	0.738272	0.792746	46.5326	0.390323	0.756451	46.5326	1.52683	0.731541	46.5326	1.5056	0.795304	46.5326	0.840033	0.767438	46.5326	0.979704	0.813304	46.5326	0.970916	0.826173	46.5326	0.604931	0.838863	46.5326	0.723964	0.830415	46.5313	0.57841
46.5783	1.01188	0.75031	46.5783	1.20106	0.783184	46.5783	0.856021	0.745547	46.5783	0.795795	0.755877	46.5783	1.19736	0.768748	46.5783	0.909595	0.728213	46.5783	0.393289	0.753148	46.5783	0.736848	0.791216	46.5783	0.389302	0.754472	46.5783	1.5227	0.729564	46.5783	1.50353	0.794211	46.5783	0.838571	0.766103	46.5783	0.978543	0.81234	46.5783	0.969778	0.825205	46.5783	0.604179	0.83782	46.5783	0.723099	0.829423	46.5816	0.577213
46.6262	1.00964	0.748646	46.6262	1.19902	0.781856	46.6262	0.85389	0.74369	46.6262	0.794141	0.754306	46.6262	1.19521	0.767368	46.6262	0.906973	0.726113	46.6262	0.392256	0.751169	46.6262	0.735355	0.789614	46.6262	0.388233	0.752399	46.6262	1.51838	0.727494	46.6262	1.50137	0.793068	46.6262	0.837043	0.764707	46.6262	0.977329	0.811333	46.6262	0.968583	0.824188	46.6262	0.603391	0.836727	46.6262	0.722197	0.828389	46.629	0.576082
46.6722	1.00747	0.747039	46.6722	1.19706	0.780574	46.6722	0.851833	0.741899	46.6722	0.792541	0.752786	46.6722	1.19314	0.766035	46.6722	0.904442	0.724088	46.6722	0.391259	0.749259	46.6722	0.733913	0.788065	46.6722	0.3872	0.750398	46.6722	1.51421	0.725497	46.6722	1.49928	0.791966	46.6722	0.835573	0.763364	46.6722	0.976158	0.810361	46.6722	0.967427	0.823204	46.6722	0.602628	0.83567	46.6722	0.721329	0.827393	46.6706	0.575114
46.7188	1.00527	0.745408	46.7188	1.19506	0.779272	46.7188	0.849746	0.740082	46.7188	0.790912	0.751239	46.7188	1.19103	0.764683	46.7188	0.901877	0.722034	46.7188	0.390248	0.747323	46.7188	0.732452	0.786496	46.7188	0.386151	0.748366	46.7188	1.50998	0.723471	46.7188	1.49717	0.790848	46.7188	0.834085	0.762004	46.7188	0.974973	0.809377	46.7188	0.966251	0.822203	46.7188	0.601856	0.834598	46.7188	0.72045	0.826385	46.7168	0.574013
46.7635	1.00313	0.74382	46.7635	1.19312	0.778004	46.7635	0.84772	0.738317	46.7635	0.789328	0.749735	46.7635	1.18899	0.76337	46.7635	0.899383	0.720037	46.7635	0.389266	0.745442	46.7635	0.731032	0.784971	46.7635	0.385128	0.746383	46.7635	1.50588	0.721504	46.7635	1.49511	0.789763	46.7635	0.832642	0.760687	46.7635	0.973823	0.808422	46.7635	0.965106	0.821229	46.7635	0.601106	0.833559	46.7635	0.719599	0.825408	46.7619	0.572932
46.8084	1.00095	0.742205	46.8084	1.19114	0.776714	46.8084	0.845661	0.736524	46.8084	0.787719	0.748206	46.8084	1.18691	0.762037	46.8084	0.896847	0.718007	46.8084	0.388269	0.743533	46.8084	0.729591	0.783424	46.8084	0.384085	0.744361	46.8084	1.50171	0.719506	46.8084	1.49303	0.788661	46.8084	0.831179	0.75935	46.8084	0.972655	0.807453	46.8084	0.963941	0.820238	46.8084	0.600347	0.832506	46.8084	0.718735	0.824417	46.8082	0.57182
46.8496	0.998978	0.740742	46.8496	1.18935	0.775546	46.8496	0.843801	0.734904	46.8496	0.78626	0.74682	46.8496	1.18504	0.760832	46.8496	0.894553	0.71617	46.8496	0.387368	0.741809	46.8496	0.728287	0.782024	46.8496	0.383139	0.742527	46.8496	1.49794	0.717699	46.8496	1.49114	0.787665	46.8496	0.829858	0.758143	46.8496	0.971599	0.806576	46.8496	0.962885	0.819339	46.8496	0.599661	0.831555	46.8496	0.717954	0.823521	46.8454	0.570914
46.8938	0.996829	0.739149	46.8938	1.1874	0.774274	46.8938	0.84178	0.733144	46.8938	0.784673	0.745313	46.8938	1.18299	0.759522	46.8938	0.892054	0.714169	46.8938	0.386391	0.739937	46.8938	0.726867	0.780499	46.8938	0.382103	0.740521	46.8938	1.49383	0.715732	46.8938	1.48909	0.786584	46.8938	0.828421	0.75683	46.8938	0.970452	0.805624	46.8938	0.961736	0.818362	46.8938	0.59892	0.830527	46.8938	0.717106	0.822548	46.8971	0.569663
46.9388	0.994632	0.737519	46.9388	1.1854	0.772975	46.9388	0.83972	0.731349	46.9388	0.783055	0.743776	46.9388	1.18091	0.758185	46.9388	0.889498	0.712124	46.9388	0.385395	0.73803	46.9388	0.725418	0.778943	46.9388	0.381042	0.738464	46.9388	1.48964	0.713726	46.9388	1.48701	0.785481	46.9388	0.826954	0.75549	46.9388	0.969281	0.804651	46.9388	0.960562	0.817363	46.9388	0.598168	0.829484	46.9388	0.716241	0.821557	46.9431	0.568543
46.9833	0.992428	0.735886	46.9833	1.18341	0.771675	46.9833	0.837658	0.729554	46.9833	0.781435	0.742238	46.9833	1.17883	0.756848	46.9833	0.886936	0.710072	46.9833	0.3844	0.736125	46.9833	0.723968	0.777386	46.9833	0.379976	0.736398	46.9833	1.48545	0.711716	46.9833	1.48492	0.78438	46.9833	0.825485	0.754148	46.9833	0.968109	0.803679	46.9833	0.959387	0.816363	46.9833	0.597418	0.828444	46.9833	0.715376	0.820564	46.989	0.567425
47.0292	0.990133	0.734184	47.0292	1.18134	0.770323	47.0292	0.835519	0.727691	47.0292	0.779754	0.740641	47.0292	1.17667	0.755461	47.0292	0.884266	0.707934	47.0292	0.383369	0.734151	47.0292	0.722459	0.775765	47.0292	0.37886	0.734235	47.0292	1.48109	0.709626	47.0292	1.48276	0.783238	47.0292	0.823954	0.752749	47.0292	0.966893	0.802669	47.0292	0.958166	0.815324	47.0292	0.596643	0.827369	47.0292	0.714477	0.819533	47.0331	0.566341
47.0763	0.987766	0.732429	47.0763	1.1792	0.768932	47.0763	0.833318	0.725773	47.0763	0.778027	0.739	47.0763	1.17445	0.754033	47.0763	0.881511	0.705729	47.0763	0.382312	0.732126	47.0763	0.720902	0.774094	47.0763	0.377708	0.732002	47.0763	1.4766	0.707474	47.0763	1.48054	0.782066	47.0763	0.822377	0.751309	47.0763	0.96564	0.801629	47.0763	0.956911	0.814256	47.0763	0.595849	0.826269	47.0763	0.713552	0.818472	47.0806	0.565177
47.1251	0.985296	0.730597	47.1251	1.17698	0.767483	47.1251	0.831025	0.723776	47.1251	0.77623	0.737294	47.1251	1.17213	0.752546	47.1251	0.878635	0.703426	47.1251	0.381212	0.73002	47.1251	0.719277	0.772349	47.1251	0.376504	0.729669	47.1251	1.47191	0.705229	47.1251	1.47823	0.780848	47.1251	0.820729	0.749803	47.1251	0.964335	0.800546	47.1251	0.955602	0.813143	47.1251	0.595027	0.825129	47.1251	0.712588	0.817367	47.1231	0.564129
47.1672	0.983138	0.728997	47.1672	1.17504	0.76622	47.1672	0.829023	0.722033	47.1672	0.774668	0.73581	47.1672	1.17011	0.751252	47.1672	0.87612	0.701413	47.1672	0.380256	0.728188	47.1672	0.717858	0.770825	47.1672	0.375451	0.727629	47.1672	1.46782	0.70327	47.1672	1.47623	0.779789	47.1672	0.819289	0.748487	47.1672	0.963197	0.799601	47.1672	0.954462	0.812172	47.1672	0.594314	0.82414	47.1672	0.711748	0.816403	47.1725	0.562915
47.2125	0.980806	0.727268	47.2125	1.17296	0.764858	47.2125	0.826859	0.720148	47.2125	0.772983	0.734209	47.2125	1.16794	0.749855	47.2125	0.873397	0.699233	47.2125	0.379222	0.726209	47.2125	0.71632	0.769173	47.2125	0.374315	0.725427	47.2125	1.4634	0.701153	47.2125	1.47407	0.778649	47.2125	0.817729	0.747062	47.2125	0.961969	0.798582	47.2125	0.953232	0.811126	47.2125	0.593547	0.823076	47.2125	0.710841	0.815362	47.2146	0.561869
47.2606	0.978312	0.725419	47.2606	1.17072	0.763404	47.2606	0.824544	0.718132	47.2606	0.771189	0.732505	47.2606	1.16562	0.748365	47.2606	0.870481	0.696898	47.2606	0.378119	0.724097	47.2606	0.714673	0.767405	47.2606	0.3731	0.723072	47.2606	1.45868	0.69889	47.2606	1.47177	0.777434	47.2606	0.816058	0.745535	47.2606	0.960657	0.797493	47.2606	0.95192	0.810009	47.2606	0.592729	0.821942	47.2606	0.709872	0.814251	47.261	0.560702
47.3065	0.975927	0.72365	47.3065	1.16859	0.762014	47.3065	0.822327	0.716201	47.3065	0.769477	0.73088	47.3065	1.1634	0.746943	47.3065	0.867689	0.694663	47.3065	0.377062	0.722072	47.3065	0.713091	0.765707	47.3065	0.371939	0.720823	47.3065	1.45416	0.696726	47.3065	1.46958	0.776276	47.3065	0.814458	0.744074	47.3065	0.959403	0.796452	47.3065	0.950668	0.808944	47.3065	0.591948	0.820859	47.3065	0.708947	0.81319	47.3052	0.559595
47.3471	0.973784	0.722061	47.3471	1.16668	0.760764	47.3471	0.820327	0.714459	47.3471	0.767942	0.729422	47.3471	1.16141	0.745666	47.3471	0.865174	0.692649	47.3471	0.37611	0.72025	47.3471	0.711666	0.764176	47.3471	0.370898	0.718805	47.3471	1.4501	0.69478	47.3471	1.46761	0.775236	47.3471	0.813017	0.742758	47.3471	0.958276	0.795516	47.3471	0.949543	0.807987	47.3471	0.591247	0.819887	47.3471	0.708114	0.812235	47.3454	0.558598
47.3946	0.971296	0.720216	47.3946	1.16445	0.759313	47.3946	0.817999	0.712432	47.3946	0.766163	0.727732	47.3946	1.15911	0.744186	47.3946	0.862248	0.690307	47.3946	0.375002	0.718127	47.3946	0.710005	0.762392	47.3946	0.369692	0.716467	47.3946	1.44538	0.69252	47.3946	1.46533	0.77403	47.3946	0.811341	0.741226	47.3946	0.956969	0.794431	47.3946	0.948239	0.806877	47.3946	0.590432	0.818757	47.3946	0.707147	0.811126	47.3925	0.557407
47.437	0.969056	0.718555	47.437	1.16245	0.758005	47.437	0.815896	0.7106	47.437	0.764562	0.726211	47.437	1.15703	0.742854	47.437	0.859609	0.688195	47.437	0.374001	0.716211	47.437	0.708504	0.760781	47.437	0.368607	0.714365	47.437	1.44114	0.690485	47.437	1.46327	0.772945	47.437	0.809831	0.739846	47.437	0.955793	0.793454	47.437	0.947065	0.805878	47.437	0.589698	0.817739	47.437	0.706277	0.810128	47.4403	0.556194
47.4856	0.966504	0.716663	47.4856	1.16016	0.756514	47.4856	0.813491	0.708505	47.4856	0.76274	0.72448	47.4856	1.15467	0.741339	47.4856	0.856597	0.685783	47.4856	0.372855	0.714016	47.4856	0.706786	0.758936	47.4856	0.367375	0.711978	47.4856	1.4363	0.688166	47.4856	1.46093	0.771708	47.4856	0.808107	0.738272	47.4856	0.954453	0.792343	47.4856	0.945729	0.804741	47.4856	0.588861	0.816578	47.4856	0.705283	0.808988	47.4819	0.55512
47.5341	0.963937	0.71476	47.5341	1.15785	0.755011	47.5341	0.811062	0.70639	47.5341	0.760906	0.722738	47.5341	1.1523	0.739817	47.5341	0.853562	0.683354	47.5341	0.371696	0.711796	47.5341	0.705049	0.757071	47.5341	0.366138	0.70958	47.5341	1.43143	0.685834	47.5341	1.45857	0.770463	47.5341	0.806373	0.736687	47.5341	0.953106	0.791224	47.5341	0.944386	0.803598	47.5341	0.588015	0.815405	47.5341	0.704281	0.807838	47.5248	0.554026
47.582	0.961364	0.712851	47.582	1.15554	0.753501	47.582	0.808617	0.70426	47.582	0.759062	0.720987	47.582	1.14993	0.738291	47.582	0.850512	0.680912	47.582	0.370528	0.709559	47.582	0.703299	0.755192	47.582	0.364902	0.707185	47.582	1.42655	0.683495	47.582	1.45621	0.769212	47.582	0.804633	0.735098	47.582	0.951753	0.7901	47.582	0.943038	0.802452	47.582	0.587163	0.814224	47.582	0.703275	0.806684	47.5772	0.552644
47.6233	0.959185	0.711236	47.6233	1.15357	0.75222	47.6233	0.806541	0.702452	47.6233	0.7575	0.719503	47.6233	1.14791	0.736999	47.6233	0.847925	0.678841	47.6233	0.369534	0.707656	47.6233	0.701812	0.753595	47.6233	0.363856	0.705157	47.6233	1.42241	0.681512	47.6233	1.4542	0.768152	47.6233	0.80316	0.733752	47.6233	0.950607	0.789149	47.6233	0.941897	0.80148	47.6233	0.586439	0.81322	47.6233	0.70242	0.805703	47.6194	0.551533
47.6647	0.956965	0.70959	47.6647	1.15157	0.750913	47.6647	0.80442	0.700605	47.6647	0.755903	0.717986	47.6647	1.14586	0.735683	47.6647	0.845286	0.676728	47.6647	0.368519	0.705712	47.6647	0.700292	0.751963	47.6647	0.362793	0.703097	47.6647	1.4182	0.679494	47.6647	1.45215	0.76707	47.6647	0.801659	0.732381	47.6647	0.949439	0.78818	47.6647	0.940734	0.80049	47.6647	0.585699	0.812194	47.6647	0.701547	0.804702	47.6668	0.550279
47.707	0.954719	0.707924	47.707	1.14954	0.749587	47.707	0.802269	0.698732	47.707	0.754285	0.716449	47.707	1.14379	0.734351	47.707	0.842613	0.674588	47.707	0.367488	0.703739	47.707	0.698749	0.750306	47.707	0.361718	0.701014	47.707	1.41393	0.677451	47.707	1.45008	0.765974	47.707	0.800143	0.730996	47.707	0.948256	0.787198	47.707	0.939556	0.799488	47.707	0.584947	0.811151	47.707	0.700661	0.803686	47.7149	0.548999
47.7565	0.952018	0.705922	47.7565	1.14709	0.747991	47.7565	0.799682	0.696479	47.7565	0.752333	0.714596	47.7565	1.1413	0.73275	47.7565	0.839399	0.672014	47.7565	0.366247	0.701361	47.7565	0.696891	0.748311	47.7565	0.360426	0.698511	47.7565	1.40881	0.674995	47.7565	1.44758	0.764655	47.7565	0.798324	0.729334	47.7565	0.946836	0.786019	47.7565	0.93814	0.798284	47.7565	0.584042	0.809895	47.7565	0.699596	0.802464	47.7578	0.547849
47.8036	0.949474	0.704035	47.8036	1.14478	0.746483	47.8036	0.797243	0.694355	47.8036	0.750491	0.712845	47.8036	1.13895	0.731242	47.8036	0.83637	0.66959	47.8036	0.365077	0.699122	47.8036	0.695137	0.746427	47.8036	0.359211	0.696155	47.8036	1.40398	0.672683	47.8036	1.44523	0.763412	47.8036	0.796616	0.727773	47.8036	0.945498	0.784908	47.8036	0.936805	0.797147	47.8036	0.583186	0.808708	47.8036	0.698591	0.801312	47.8021	0.546653
47.8463	0.947141	0.702305	47.8463	1.14265	0.745098	47.8463	0.795005	0.692405	47.8463	0.748797	0.711237	47.8463	1.13679	0.729858	47.8463	0.833594	0.667367	47.8463	0.364006	0.69707	47.8463	0.693528	0.7447	47.8463	0.358097	0.693996	47.8463	1.39956	0.670563	47.8463	1.44307	0.762272	47.8463	0.795053	0.726346	47.8463	0.944271	0.78389	47.8463	0.935579	0.796104	47.8463	0.582398	0.807616	47.8463	0.697669	0.800254	47.8488	0.545385
47.8926	0.944602	0.700423	47.8926	1.14034	0.743588	47.8926	0.792567	0.690282	47.8926	0.746949	0.709481	47.8926	1.13445	0.728353	47.8926	0.830576	0.664951	47.8926	0.362841	0.69484	47.8926	0.691774	0.742817	47.8926	0.356882	0.691642	47.8926	1.39475	0.668258	47.8926	1.44072	0.761032	47.8926	0.793359	0.724798	47.8926	0.942939	0.782784	47.8926	0.934245	0.794969	47.8926	0.581538	0.806424	47.8926	0.696667	0.799105	47.8917	0.544211
47.9387	0.942059	0.698537	47.9387	1.13801	0.742072	47.9387	0.790126	0.688156	47.9387	0.745094	0.707719	47.9387	1.1321	0.726847	47.9387	0.827556	0.662533	47.9387	0.361676	0.692609	47.9387	0.690017	0.74093	47.9387	0.355666	0.689285	47.9387	1.38993	0.665951	47.9387	1.43837	0.759792	47.9387	0.791668	0.723253	47.9387	0.941606	0.781678	47.9387	0.932909	0.793833	47.9387	0.580675	0.805227	47.9387	0.695666	0.797956	47.9369	0.542974
47.982	0.939648	0.696749	47.982	1.13581	0.740634	47.982	0.787814	0.686142	47.982	0.743332	0.706046	47.982	1.12988	0.72542	47.982	0.824701	0.660247	47.982	0.360575	0.6905	47.982	0.688356	0.739146	47.982	0.354514	0.687053	47.982	1.38537	0.663768	47.982	1.43615	0.758618	47.982	0.790071	0.721794	47.982	0.940347	0.780632	47.982	0.931643	0.792755	47.982	0.579856	0.804091	47.982	0.694717	0.796868	47.9866	0.5416
48.0278	0.937084	0.694848	48.0278	1.13346	0.739102	48.0278	0.785355	0.684001	48.0278	0.741456	0.704264	48.0278	1.12752	0.723906	48.0278	0.821671	0.657821	48.0278	0.359407	0.688263	48.0278	0.686587	0.737247	48.0278	0.353288	0.684677	48.0278	1.38054	0.661449	48.0278	1.43379	0.757373	48.0278	0.78838	0.72025	48.0278	0.939012	0.779524	48.0278	0.930295	0.791608	48.0278	0.578983	0.80288	48.0278	0.693712	0.795715	48.0296	0.540406
48.0722	0.934589	0.692998	48.0722	1.13117	0.737609	48.0722	0.782965	0.681919	48.0722	0.739632	0.702532	48.0722	1.12523	0.722435	48.0722	0.818732	0.655469	48.0722	0.358274	0.686094	48.0722	0.684869	0.735402	48.0722	0.352096	0.682366	48.0722	1.37584	0.659198	48.0722	1.43151	0.756165	48.0722	0.786741	0.718752	48.0722	0.937716	0.778448	48.0722	0.928983	0.790492	48.0722	0.578133	0.801702	48.0722	0.692737	0.794597	48.076	0.539114
48.1198	0.931892	0.690998	48.1198	1.12869	0.735992	48.1198	0.780381	0.679669	48.1198	0.737656	0.700655	48.1198	1.12276	0.720848	48.1198	0.815565	0.652933	48.1198	0.357052	0.683753	48.1198	0.68301	0.733406	48.1198	0.350808	0.67987	48.1198	1.37076	0.656767	48.1198	1.42904	0.754862	48.1198	0.784976	0.71714	48.1198	0.93632	0.777289	48.1198	0.927565	0.789285	48.1198	0.577214	0.800427	48.1198	0.691686	0.793391	48.1169	0.537958
48.1642	0.929357	0.689118	48.1642	1.12636	0.734472	48.1642	0.777956	0.677556	48.1642	0.735801	0.698892	48.1642	1.12044	0.719362	48.1642	0.812598	0.650558	48.1642	0.355908	0.681562	48.1642	0.681264	0.731531	48.1642	0.349601	0.67753	48.1642	1.36601	0.654489	48.1642	1.42673	0.753644	48.1642	0.783324	0.71563	48.1642	0.935013	0.776204	48.1642	0.926233	0.788151	48.1642	0.57635	0.79923	48.1642	0.690702	0.792263	48.1605	0.536745
48.2096	0.926749	0.687185	48.2096	1.12396	0.732908	48.2096	0.775462	0.675385	48.2096	0.733893	0.69708	48.2096	1.11807	0.717837	48.2096	0.809558	0.648124	48.2096	0.354731	0.679309	48.2096	0.679469	0.729603	48.2096	0.348362	0.67513	48.2096	1.36113	0.652152	48.2096	1.42437	0.752395	48.2096	0.781629	0.714081	48.2096	0.933674	0.775092	48.2096	0.924862	0.786985	48.2096	0.575462	0.797997	48.2096	0.689694	0.791106	48.2004	0.535609
48.2581	0.923938	0.6851	48.2581	1.12137	0.731222	48.2581	0.772777	0.673046	48.2581	0.731839	0.695129	48.2581	1.11552	0.716198	48.2581	0.806291	0.645508	48.2581	0.353465	0.676884	48.2581	0.677534	0.727526	48.2581	0.347031	0.672551	48.2581	1.35588	0.649636	48.2581	1.42183	0.751053	48.2581	0.779805	0.712415	48.2581	0.932235	0.773898	48.2581	0.923384	0.785728	48.2581	0.574505	0.796671	48.2581	0.688611	0.789863	48.2533	0.534086
48.3013	0.921431	0.683241	48.3013	1.11907	0.729719	48.3013	0.770386	0.670963	48.3013	0.730008	0.69339	48.3013	1.11324	0.71474	48.3013	0.803387	0.643184	48.3013	0.352336	0.674723	48.3013	0.675811	0.725675	48.3013	0.345849	0.670259	48.3013	1.35121	0.647399	48.3013	1.41957	0.749862	48.3013	0.778181	0.710931	48.3013	0.930956	0.772836	48.3013	0.922067	0.784606	48.3013	0.573654	0.795491	48.3013	0.687648	0.788759	48.3014	0.532706
48.3431	0.918963	0.681411	48.3431	1.1168	0.728241	48.3431	0.768034	0.668914	48.3431	0.728209	0.691682	48.3431	1.11102	0.71331	48.3431	0.800538	0.640903	48.3431	0.351227	0.672598	48.3431	0.674115	0.723855	48.3431	0.34469	0.668013	48.3431	1.34662	0.6452	48.3431	1.41736	0.748692	48.3431	0.776582	0.709471	48.3431	0.929699	0.771793	48.3431	0.920769	0.783502	48.3431	0.572818	0.794331	48.3431	0.686702	0.787674	48.3499	0.531317
48.3879	0.916335	0.679462	48.3879	1.11439	0.726667	48.3879	0.76553	0.666734	48.3879	0.726297	0.689865	48.3879	1.10865	0.711789	48.3879	0.797509	0.638478	48.3879	0.350045	0.670335	48.3879	0.672309	0.721916	48.3879	0.34346	0.66563	48.3879	1.34174	0.642862	48.3879	1.41501	0.747449	48.3879	0.77488	0.707916	48.3879	0.928363	0.770684	48.3879	0.919387	0.782326	48.3879	0.57193	0.7931	48.3879	0.685697	0.786521	48.3925	0.530077
48.4355	0.913506	0.677365	48.4355	1.11179	0.724975	48.4355	0.762838	0.66439	48.4355	0.724241	0.687913	48.4355	1.1061	0.710156	48.4355	0.794257	0.635874	48.4355	0.348773	0.6679	48.4355	0.670368	0.719831	48.4355	0.342144	0.663078	48.4355	1.3365	0.640348	48.4355	1.41248	0.746114	48.4355	0.773046	0.70624	48.4355	0.926926	0.769491	48.4355	0.917899	0.78106	48.4355	0.570976	0.791778	48.4355	0.684616	0.785281	48.439	0.528722
48.4799	0.910879	0.675417	48.4799	1.10939	0.723408	48.4799	0.76034	0.662214	48.4799	0.722338	0.686104	48.4799	1.10375	0.708643	48.4799	0.791244	0.633462	48.4799	0.347592	0.665638	48.4799	0.668567	0.717897	48.4799	0.340928	0.660722	48.4799	1.33163	0.638017	48.4799	1.41014	0.744877	48.4799	0.77134	0.704682	48.4799	0.925593	0.768384	48.4799	0.916517	0.779884	48.4799	0.570094	0.790555	48.4799	0.683615	0.784133	48.4819	0.527454
48.5264	0.908032	0.673306	48.5264	1.10678	0.72171	48.5264	0.75763	0.659854	48.5264	0.720277	0.684147	48.5264	1.10119	0.707004	48.5264	0.78798	0.630849	48.5264	0.346311	0.663185	48.5264	0.666616	0.715802	48.5264	0.339615	0.658178	48.5264	1.32636	0.63549	48.5264	1.4076	0.743536	48.5264	0.769486	0.702988	48.5264	0.924143	0.76718	48.5264	0.915017	0.778608	48.5264	0.56914	0.789231	48.5264	0.682528	0.782887	48.5261	0.526171
48.5723	0.905259	0.671249	48.5723	1.10425	0.720059	48.5723	0.754989	0.657553	48.5723	0.718273	0.682244	48.5723	1.09871	0.705409	48.5723	0.784803	0.628306	48.5723	0.345064	0.660795	48.5723	0.664717	0.713763	48.5723	0.338342	0.65571	48.5723	1.32122	0.633029	48.5723	1.40513	0.742229	48.5723	0.767676	0.701335	48.5723	0.922727	0.766005	48.5723	0.913555	0.777363	48.5723	0.568215	0.787948	48.5723	0.681469	0.781672	48.5736	0.524773
48.6179	0.902472	0.669183	48.6179	1.10171	0.718402	48.6179	0.752329	0.655237	48.6179	0.716264	0.680336	48.6179	1.09622	0.703807	48.6179	0.781612	0.625751	48.6179	0.34381	0.658395	48.6179	0.662811	0.711717	48.6179	0.337066	0.653237	48.6179	1.31606	0.630557	48.6179	1.40264	0.740916	48.6179	0.765853	0.699669	48.6179	0.921302	0.764821	48.6179	0.912084	0.776112	48.6179	0.567287	0.786662	48.6179	0.680403	0.78045	48.6166	0.523503
48.6638	0.899663	0.6671	48.6638	1.09915	0.716733	48.6638	0.749644	0.652898	48.6638	0.714241	0.678414	48.6638	1.0937	0.702192	48.6638	0.778395	0.623175	48.6638	0.342547	0.655976	48.6638	0.660894	0.709658	48.6638	0.335784	0.650753	48.6638	1.31086	0.628066	48.6638	1.40013	0.739592	48.6638	0.764009	0.697984	48.6638	0.919859	0.763624	48.6638	0.910601	0.77485	48.6638	0.566354	0.785367	48.6638	0.679327	0.779215	48.662	0.522157
48.7071	0.897	0.665126	48.7071	1.09673	0.715152	48.7071	0.74709	0.650674	48.7071	0.712327	0.676596	48.7071	1.09131	0.700659	48.7071	0.775346	0.620734	48.7071	0.34135	0.653683	48.7071	0.659077	0.707706	48.7071	0.334571	0.648403	48.7071	1.30593	0.625704	48.7071	1.39775	0.738334	48.7071	0.762256	0.696383	48.7071	0.918486	0.762484	48.7071	0.909195	0.773654	48.7071	0.56547	0.784142	48.7071	0.678304	0.778041	48.7068	0.520818
48.7496	0.894342	0.663155	48.7496	1.09431	0.713575	48.7496	0.744536	0.64845	48.7496	0.710417	0.674782	48.7496	1.08893	0.699129	48.7496	0.7723	0.618296	48.7496	0.340156	0.651397	48.7496	0.657263	0.705759	48.7496	0.333363	0.64606	48.7496	1.30101	0.623346	48.7496	1.39537	0.737077	48.7496	0.760503	0.694781	48.7496	0.917109	0.761341	48.7496	0.907791	0.772459	48.7496	0.564589	0.78292	48.7496	0.67728	0.776866	48.7512	0.519485
48.7958	0.891464	0.661021	48.7958	1.09169	0.711868	48.7958	0.741764	0.646036	48.7958	0.708351	0.67282	48.7958	1.08635	0.697471	48.7958	0.769005	0.615658	48.7958	0.338866	0.648926	48.7958	0.655301	0.703652	48.7958	0.332058	0.643532	48.7958	1.29569	0.620795	48.7958	1.39279	0.735715	48.7958	0.758601	0.693044	48.7958	0.915614	0.7601	48.7958	0.906272	0.771166	48.7958	0.563635	0.781597	48.7958	0.676168	0.775592	48.8003	0.518003
48.842	0.888571	0.658876	48.842	1.08906	0.71015	48.842	0.738971	0.643603	48.842	0.706276	0.670848	48.842	1.08375	0.695803	48.842	0.765692	0.613005	48.842	0.33757	0.646446	48.842	0.653326	0.701532	48.842	0.330747	0.640992	48.842	1.29034	0.618232	48.842	1.39019	0.734342	48.842	0.756684	0.691292	48.842	0.914106	0.758848	48.842	0.904744	0.769866	48.842	0.562676	0.780268	48.842	0.675047	0.774305	48.8414	0.516748
48.8897	0.885564	0.656646	48.8897	1.08632	0.708367	48.8897	0.736061	0.641068	48.8897	0.704119	0.668799	48.8897	1.08105	0.694069	48.8897	0.76225	0.610249	48.8897	0.336227	0.643873	48.8897	0.651273	0.699327	48.8897	0.329386	0.638354	48.8897	1.28478	0.615571	48.8897	1.38749	0.732915	48.8897	0.754688	0.689469	48.8897	0.912532	0.757542	48.8897	0.903159	0.768517	48.8897	0.561679	0.778885	48.8897	0.673878	0.772964	48.8871	0.515345
48.9325	0.882845	0.65463	48.9325	1.08385	0.706753	48.9325	0.733426	0.638773	48.9325	0.702168	0.666947	48.9325	1.0786	0.6925	48.9325	0.759141	0.607761	48.9325	0.335015	0.641553	48.9325	0.649414	0.69733	48.9325	0.328155	0.635969	48.9325	1.27977	0.613169	48.9325	1.38505	0.731622	48.9325	0.752882	0.687819	48.9325	0.911107	0.756358	48.9325	0.901727	0.767299	48.9325	0.560775	0.777632	48.9325	0.67282	0.771751	48.9379	0.513769
48.9807	0.879764	0.652345	48.9807	1.08104	0.704924	48.9807	0.730438	0.636171	48.9807	0.699959	0.664849	48.9807	1.07583	0.690721	48.9807	0.755622	0.604944	48.9807	0.333646	0.638932	48.9807	0.647305	0.695066	48.9807	0.32676	0.633265	48.9807	1.2741	0.610452	48.9807	1.38227	0.730156	48.9807	0.750833	0.685947	48.9807	0.909488	0.755014	48.9807	0.900107	0.76592	48.9807	0.559749	0.776209	48.9807	0.671619	0.770373	48.9814	0.512409
49.0253	0.8769	0.650222	49.0253	1.07844	0.703224	49.0253	0.72766	0.633751	49.0253	0.697905	0.662898	49.0253	1.07326	0.689068	49.0253	0.752358	0.60233	49.0253	0.332377	0.636501	49.0253	0.645341	0.692958	49.0253	0.325463	0.630752	49.0253	1.26884	0.607935	49.0253	1.37969	0.728793	49.0253	0.748928	0.684207	49.0253	0.907982	0.753764	49.0253	0.898603	0.76464	49.0253	0.558794	0.774885	49.0253	0.670501	0.769091	49.0296	0.51093
49.0691	0.87407	0.648123	49.0691	1.07586	0.701543	49.0691	0.724917	0.631362	49.0691	0.695876	0.66097	49.0691	1.07072	0.687437	49.0691	0.749141	0.599755	49.0691	0.331129	0.63411	49.0691	0.6434	0.690873	49.0691	0.324183	0.62827	49.0691	1.26367	0.605455	49.0691	1.37714	0.727447	49.0691	0.747048	0.682489	49.0691	0.906496	0.75253	49.0691	0.89712	0.763379	49.0691	0.557848	0.773573	49.0691	0.669399	0.767827	49.0705	0.509632
49.1184	0.87082	0.645713	49.1184	1.0729	0.699613	49.1184	0.721769	0.628621	49.1184	0.693545	0.658757	49.1184	1.0678	0.685566	49.1184	0.745456	0.596805	49.1184	0.329698	0.63137	49.1184	0.641166	0.688474	49.1184	0.322709	0.625414	49.1184	1.25775	0.602617	49.1184	1.37421	0.725901	49.1184	0.744889	0.680517	49.1184	0.90479	0.751114	49.1184	0.895419	0.761931	49.1184	0.55676	0.772063	49.1184	0.668134	0.766376	49.1167	0.508172
49.1626	0.867928	0.643569	49.1626	1.07026	0.697894	49.1626	0.718972	0.626184	49.1626	0.691471	0.656786	49.1626	1.06521	0.683902	49.1626	0.742184	0.594185	49.1626	0.328428	0.628938	49.1626	0.639175	0.686336	49.1626	0.321398	0.622872	49.1626	1.25249	0.600101	49.1626	1.37161	0.724526	49.1626	0.742971	0.678765	49.1626	0.903274	0.749855	49.1626	0.893908	0.760645	49.1626	0.55579	0.770719	49.1626	0.667012	0.765089	49.1606	0.506775
49.2093	0.864839	0.641278	49.2093	1.06745	0.696058	49.2093	0.715988	0.623586	49.2093	0.689256	0.654682	49.2093	1.06245	0.68213	49.2093	0.738699	0.591395	49.2093	0.327075	0.626348	49.2093	0.637046	0.684051	49.2093	0.319997	0.620158	49.2093	1.2469	0.597423	49.2093	1.36883	0.723058	49.2093	0.740926	0.676897	49.2093	0.901658	0.748514	49.2093	0.892295	0.759273	49.2093	0.554752	0.769279	49.2093	0.665816	0.763717	49.2089	0.505226
49.2532	0.861962	0.639145	49.2532	1.06482	0.694347	49.2532	0.713213	0.621169	49.2532	0.687191	0.652721	49.2532	1.05988	0.680481	49.2532	0.735463	0.588805	49.2532	0.325819	0.623942	49.2532	0.635063	0.681921	49.2532	0.318692	0.617629	49.2532	1.24172	0.594939	49.2532	1.36625	0.721694	49.2532	0.739026	0.67516	49.2532	0.900157	0.747268	49.2532	0.890795	0.757996	49.2532	0.553784	0.767937	49.2532	0.664707	0.762445	49.2541	0.503745
49.2969	0.85904	0.636978	49.2969	1.06215	0.692607	49.2969	0.7104	0.618719	49.2969	0.685094	0.650729	49.2969	1.05728	0.678811	49.2969	0.732186	0.586181	49.2969	0.324546	0.621504	49.2969	0.633047	0.679757	49.2969	0.317369	0.615064	49.2969	1.23647	0.592425	49.2969	1.36363	0.72031	49.2969	0.7371	0.673401	49.2969	0.898638	0.746007	49.2969	0.889272	0.756701	49.2969	0.552801	0.766573	49.2969	0.663583	0.761156	49.2936	0.502479
49.3388	0.856211	0.63488	49.3388	1.05957	0.690922	49.3388	0.707678	0.616349	49.3388	0.683065	0.648802	49.3388	1.05477	0.677198	49.3388	0.729021	0.583647	49.3388	0.323315	0.619148	49.3388	0.631097	0.677662	49.3388	0.316086	0.612579	49.3388	1.23142	0.590002	49.3388	1.3611	0.718972	49.3388	0.735241	0.671703	49.3388	0.897171	0.744789	49.3388	0.887799	0.755447	49.3388	0.551849	0.765253	49.3388	0.662499	0.759912	49.3406	0.500941
49.3845	0.853116	0.632586	49.3845	1.05674	0.689075	49.3845	0.704705	0.613758	49.3845	0.680845	0.646693	49.3845	1.05203	0.675436	49.3845	0.725567	0.580882	49.3845	0.321973	0.616578	49.3845	0.628963	0.675371	49.3845	0.314686	0.609864	49.3845	1.2259	0.587359	49.3845	1.35833	0.717512	49.3845	0.733213	0.66985	49.3845	0.895568	0.743459	49.3845	0.886187	0.754076	49.3845	0.550807	0.763809	49.3845	0.661317	0.758557	49.3767	0.499766
49.433	0.849807	0.630132	49.433	1.0537	0.687097	49.433	0.701526	0.61099	49.433	0.678468	0.644435	49.433	1.0491	0.673554	49.433	0.72188	0.57793	49.433	0.32054	0.613833	49.433	0.626681	0.672921	49.433	0.313189	0.606963	49.433	1.22002	0.584541	49.433	1.35538	0.715951	49.433	0.731049	0.667873	49.433	0.893857	0.742038	49.433	0.884461	0.752607	49.433	0.549693	0.762264	49.433	0.660055	0.757109	49.4301	0.497985
49.4795	0.846617	0.627766	49.4795	1.05078	0.685188	49.4795	0.698465	0.608324	49.4795	0.676178	0.64226	49.4795	1.04628	0.671745	49.4795	0.718334	0.575091	49.4795	0.319162	0.611194	49.4795	0.624486	0.670563	49.4795	0.31175	0.604176	49.4795	1.21437	0.581834	49.4795	1.35253	0.714448	49.4795	0.728967	0.665971	49.4795	0.892208	0.740669	49.4795	0.882797	0.751191	49.4795	0.548619	0.760775	49.4795	0.65884	0.755715	49.4782	0.496354
49.5267	0.843356	0.625348	49.5267	1.04777	0.683229	49.5267	0.695333	0.605596	49.5267	0.673833	0.640033	49.5267	1.0434	0.669895	49.5267	0.714711	0.572191	49.5267	0.317754	0.608497	49.5267	0.622241	0.668153	49.5267	0.31028	0.601327	49.5267	1.2086	0.57907	49.5267	1.34962	0.712911	49.5267	0.726839	0.664027	49.5267	0.89052	0.739268	49.5267	0.881091	0.749739	49.5267	0.547519	0.759249	49.5267	0.657596	0.754288	49.5203	0.494963
49.5675	0.8405	0.623231	49.5675	1.04514	0.681513	49.5675	0.692592	0.603209	49.5675	0.671782	0.638085	49.5675	1.04088	0.668277	49.5675	0.711546	0.569657	49.5675	0.316525	0.606144	49.5675	0.62028	0.666047	49.5675	0.308997	0.59884	49.5675	1.20356	0.576656	49.5675	1.34708	0.711566	49.5675	0.724979	0.662327	49.5675	0.889041	0.738041	49.5675	0.879596	0.748467	49.5675	0.546558	0.757917	49.5675	0.656505	0.753038	49.5678	0.493364
49.6105	0.837481	0.620992	49.6105	1.04235	0.679693	49.6105	0.689695	0.600686	49.6105	0.669609	0.636021	49.6105	1.03821	0.666566	49.6105	0.708201	0.566979	49.6105	0.315227	0.603659	49.6105	0.618207	0.663821	49.6105	0.307644	0.596217	49.6105	1.19824	0.574105	49.6105	1.34438	0.710142	49.6105	0.72301	0.660529	49.6105	0.887475	0.73674	49.6105	0.878011	0.747119	49.6105	0.54554	0.756505	49.6105	0.65535	0.751712	49.6176	0.491662
49.6593	0.834061	0.618456	49.6593	1.03919	0.67763	49.6593	0.686413	0.597828	49.6593	0.667147	0.633682	49.6593	1.03519	0.664628	49.6593	0.704417	0.563949	49.6593	0.31376	0.600849	49.6593	0.615862	0.661303	49.6593	0.306114	0.593253	49.6593	1.19222	0.571221	49.6593	1.34132	0.708528	49.6593	0.72078	0.658491	49.6593	0.885696	0.735263	49.6593	0.876213	0.745588	49.6593	0.544387	0.754906	49.6593	0.654037	0.750206	49.6666	0.489995
49.7044	0.830876	0.616095	49.7044	1.03623	0.675703	49.7044	0.683355	0.595164	49.7044	0.664849	0.6315	49.7044	1.03238	0.66282	49.7044	0.700893	0.561128	49.7044	0.312399	0.598242	49.7044	0.613679	0.658959	49.7044	0.304693	0.590498	49.7044	1.18661	0.568533	49.7044	1.33847	0.707021	49.7044	0.718699	0.65659	49.7044	0.884032	0.733882	49.7044	0.874531	0.744158	49.7044	0.543311	0.753414	49.7044	0.652808	0.748797	49.7068	0.488643
49.7496	0.82768	0.613725	49.7496	1.03326	0.673768	49.7496	0.680287	0.592492	49.7496	0.662544	0.62931	49.7496	1.02955	0.661005	49.7496	0.697362	0.558301	49.7496	0.311035	0.595631	49.7496	0.61149	0.656609	49.7496	0.30327	0.587742	49.7496	1.18099	0.56584	49.7496	1.3356	0.705505	49.7496	0.716608	0.654679	49.7496	0.882358	0.732493	49.7496	0.872841	0.742719	49.7496	0.54223	0.751915	49.7496	0.651571	0.747378	49.7493	0.487176
49.7953	0.824426	0.611312	49.7953	1.03024	0.671795	49.7953	0.677161	0.58977	49.7953	0.660191	0.627075	49.7953	1.02667	0.659154	49.7953	0.693769	0.555424	49.7953	0.309651	0.59298	49.7953	0.609264	0.654218	49.7953	0.301827	0.584944	49.7953	1.17526	0.563097	49.7953	1.33267	0.703957	49.7953	0.714472	0.652728	49.7953	0.880646	0.731071	49.7953	0.871114	0.741249	49.7953	0.541127	0.750386	49.7953	0.650306	0.745926	49.7925	0.485692
49.8418	0.821106	0.60885	49.8418	1.02715	0.669782	49.8418	0.673977	0.586996	49.8418	0.657789	0.624794	49.8418	1.02372	0.657264	49.8418	0.69011	0.552495	49.8418	0.308245	0.590288	49.8418	0.606995	0.651782	49.8418	0.30036	0.582102	49.8418	1.16942	0.5603	49.8418	1.32968	0.702375	49.8418	0.712289	0.650734	49.8418	0.878894	0.729617	49.8418	0.869349	0.739748	49.8418	0.540001	0.748824	49.8418	0.649009	0.744439	49.8375	0.484167
49.8886	0.817768	0.606375	49.8886	1.02405	0.667758	49.8886	0.670773	0.584206	49.8886	0.655372	0.622498	49.8886	1.02076	0.65536	49.8886	0.686434	0.549552	49.8886	0.306836	0.587589	49.8886	0.604714	0.649333	49.8886	0.298889	0.57925	49.8886	1.16356	0.557489	49.8886	1.32665	0.700778	49.8886	0.710087	0.648723	49.8886	0.877125	0.728149	49.8886	0.867568	0.738232	49.8886	0.538866	0.74725	49.8886	0.6477	0.742937	49.8813	0.48265
49.9333	0.814539	0.603981	49.9333	1.02104	0.665798	49.9333	0.667673	0.581506	49.9333	0.653029	0.620272	49.9333	1.01788	0.653514	49.9333	0.68288	0.546707	49.9333	0.305478	0.584989	49.9333	0.602507	0.646962	49.9333	0.29747	0.576501	49.9333	1.15788	0.554768	49.9333	1.32372	0.699228	49.9333	0.707953	0.646773	49.9333	0.87541	0.726724	49.9333	0.865839	0.736761	49.9333	0.537767	0.745725	49.9333	0.646429	0.741479	49.9335	0.480827
49.9754	0.811496	0.601724	49.9754	1.01821	0.663952	49.9754	0.664751	0.578961	49.9754	0.650817	0.618172	49.9754	1.01517	0.651773	49.9754	0.679535	0.544029	49.9754	0.304202	0.582546	49.9754	0.600427	0.644729	49.9754	0.296138	0.573919	49.9754	1.15253	0.552205	49.9754	1.32095	0.697764	49.9754	0.705938	0.644932	49.9754	0.873787	0.725377	49.9754	0.864206	0.735371	49.9754	0.536729	0.744286	49.9754	0.645228	0.740102	49.979	0.479255
50.0173	0.80852	0.599518	50.0173	1.01544	0.662145	50.0173	0.661894	0.576472	50.0173	0.648652	0.616115	50.0173	1.01251	0.650066	50.0173	0.676268	0.541414	50.0173	0.302959	0.580165	50.0173	0.598391	0.642543	50.0173	0.294838	0.571399	50.0173	1.1473	0.549698	50.0173	1.31823	0.696328	50.0173	0.703963	0.643127	50.0173	0.872197	0.724057	50.0173	0.862604	0.734008	50.0173	0.535712	0.742876	50.0173	0.644049	0.73875	50.0248	0.477659
50.0605	0.805368	0.59718	50.0605	1.0125	0.660231	50.0605	0.658866	0.573836	50.0605	0.646355	0.613933	50.0605	1.00969	0.648255	50.0605	0.672812	0.538647	50.0605	0.301644	0.577648	50.0605	0.596232	0.640225	50.0605	0.293467	0.568742	50.0605	1.14176	0.547044	50.0605	1.31534	0.694804	50.0605	0.701868	0.641214	50.0605	0.870508	0.722655	50.0605	0.860902	0.73256	50.0605	0.534634	0.741381	50.0605	0.642799	0.737316	50.0646	0.476256
50.1079	0.801912	0.594618	50.1079	1.00928	0.658131	50.1079	0.655543	0.570941	50.1079	0.643833	0.611538	50.1079	1.00659	0.646267	50.1079	0.669025	0.535615	50.1079	0.300207	0.574895	50.1079	0.593862	0.63768	50.1079	0.291968	0.565838	50.1079	1.13568	0.544132	50.1079	1.31217	0.693126	50.1079	0.699567	0.639111	50.1079	0.868651	0.721113	50.1079	0.859031	0.730968	50.1079	0.533449	0.739738	50.1079	0.641425	0.735739	50.1109	0.474639
50.155	0.798405	0.592017	50.155	1.00601	0.655998	50.155	0.652169	0.568003	50.155	0.64127	0.609103	50.155	1.00344	0.644245	50.155	0.665186	0.532541	50.155	0.29875	0.572104	50.155	0.591454	0.635094	50.155	0.290452	0.5629	50.155	1.12952	0.541179	50.155	1.30894	0.69142	50.155	0.697229	0.636976	50.155	0.866764	0.719547	50.155	0.857126	0.729347	50.155	0.532246	0.73807	50.155	0.640029	0.734138	50.154	0.473135
50.2008	0.795027	0.589513	50.2008	1.00286	0.653941	50.2008	0.648914	0.565168	50.2008	0.638798	0.606755	50.2008	1.00041	0.642294	50.2008	0.661493	0.529585	50.2008	0.297348	0.56942	50.2008	0.58913	0.632599	50.2008	0.288997	0.560079	50.2008	1.12358	0.538337	50.2008	1.30582	0.689771	50.2008	0.694974	0.634916	50.2008	0.864941	0.718034	50.2008	0.855285	0.72778	50.2008	0.531087	0.736463	50.2008	0.63868	0.732591	50.2019	0.471425
50.2482	0.791534	0.586923	50.2482	0.999593	0.651812	50.2482	0.645544	0.562233	50.2482	0.636238	0.604324	50.2482	0.997258	0.640273	50.2482	0.657676	0.526529	50.2482	0.2959	0.566647	50.2482	0.586725	0.630016	50.2482	0.287498	0.557174	50.2482	1.11745	0.535399	50.2482	1.30258	0.688061	50.2482	0.69264	0.632783	50.2482	0.863052	0.716466	50.2482	0.853376	0.726156	50.2482	0.529887	0.734799	50.2482	0.637283	0.730989	50.2484	0.469772
50.2961	0.787948	0.584264	50.2961	0.996233	0.649622	50.2961	0.64208	0.559216	50.2961	0.633607	0.601825	50.2961	0.994021	0.638195	50.2961	0.65376	0.523394	50.2961	0.294413	0.5638	50.2961	0.584252	0.627361	50.2961	0.285965	0.554203	50.2961	1.11116	0.532386	50.2961	1.29924	0.6863	50.2961	0.690241	0.630591	50.2961	0.861109	0.714853	50.2961	0.85141	0.724483	50.2961	0.528655	0.73309	50.2961	0.635848	0.729343	50.2942	0.468142
50.3373	0.784852	0.581968	50.3373	0.993328	0.647727	50.3373	0.639084	0.556607	50.3373	0.631334	0.599666	50.3373	0.991224	0.636399	50.3373	0.650384	0.520691	50.3373	0.293131	0.561345	50.3373	0.582114	0.625066	50.3373	0.284646	0.551648	50.3373	1.10574	0.529788	50.3373	1.29636	0.684776	50.3373	0.688167	0.628697	50.3373	0.859428	0.713457	50.3373	0.849711	0.723038	50.3373	0.52759	0.731613	50.3373	0.634608	0.72792	50.3347	0.46668
50.3805	0.78157	0.579534	50.3805	0.990244	0.645716	50.3805	0.635905	0.553838	50.3805	0.628923	0.597376	50.3805	0.988254	0.634492	50.3805	0.646807	0.517827	50.3805	0.291772	0.558742	50.3805	0.579847	0.622631	50.3805	0.283254	0.54895	50.3805	1.1	0.52704	50.3805	1.2933	0.683157	50.3805	0.685969	0.626688	50.3805	0.857642	0.711975	50.3805	0.847907	0.721502	50.3805	0.526462	0.730049	50.3805	0.63329	0.726409	50.3781	0.465129
50.4278	0.777985	0.576876	50.4278	0.986871	0.643516	50.4278	0.63243	0.550811	50.4278	0.626287	0.594872	50.4278	0.985008	0.632408	50.4278	0.642904	0.514703	50.4278	0.290289	0.555902	50.4278	0.57737	0.619971	50.4278	0.281739	0.546014	50.4278	1.09375	0.524044	50.4278	1.28994	0.681384	50.4278	0.683565	0.624492	50.4278	0.855689	0.710353	50.4278	0.845933	0.719823	50.4278	0.52523	0.728341	50.4278	0.63185	0.724756	50.4325	0.463147
50.4746	0.774426	0.574237	50.4746	0.983517	0.64133	50.4746	0.628978	0.547805	50.4746	0.623669	0.592385	50.4746	0.981784	0.630338	50.4746	0.639034	0.511605	50.4746	0.288817	0.553083	50.4746	0.574912	0.617332	50.4746	0.280242	0.543113	50.4746	1.08756	0.521077	50.4746	1.2866	0.679622	50.4746	0.681178	0.622311	50.4746	0.853748	0.708742	50.4746	0.843972	0.718154	50.4746	0.524008	0.726647	50.4746	0.630417	0.723113	50.4684	0.461816
50.5204	0.770915	0.571634	50.5204	0.980207	0.639171	50.5204	0.625574	0.54484	50.5204	0.621087	0.589932	50.5204	0.978603	0.628296	50.5204	0.635225	0.508555	50.5204	0.287367	0.550307	50.5204	0.572489	0.61473	50.5204	0.278773	0.540266	50.5204	1.08147	0.518161	50.5204	1.28331	0.677881	50.5204	0.678822	0.620159	50.5204	0.851832	0.707151	50.5204	0.842039	0.716509	50.5204	0.522805	0.724978	50.5204	0.629001	0.72149	50.5162	0.460079
50.5664	0.767345	0.568986	50.5664	0.976837	0.636974	50.5664	0.622114	0.541827	50.5664	0.61846	0.587437	50.5664	0.975368	0.626219	50.5664	0.631355	0.505457	50.5664	0.285897	0.547491	50.5664	0.570029	0.612088	50.5664	0.277286	0.537384	50.5664	1.07531	0.515206	50.5664	1.27995	0.67611	50.5664	0.676424	0.617969	50.5664	0.849881	0.705531	50.5664	0.840073	0.714836	50.5664	0.521583	0.723283	50.5664	0.627561	0.719837	50.5624	0.458369
50.6138	0.763692	0.566278	50.6138	0.973388	0.634725	50.6138	0.618578	0.538747	50.6138	0.615771	0.584883	50.6138	0.972057	0.624093	50.6138	0.627405	0.502294	50.6138	0.284397	0.544618	50.6138	0.567516	0.609391	50.6138	0.275771	0.534447	50.6138	1.06902	0.512194	50.6138	1.27652	0.674295	50.6138	0.67397	0.615727	50.6138	0.847883	0.703873	50.6138	0.838065	0.713127	50.6138	0.520334	0.721552	50.6138	0.626086	0.718146	50.6099	0.456578
50.6543	0.760526	0.56393	50.6543	0.970393	0.632771	50.6543	0.615515	0.53608	50.6543	0.613437	0.582666	50.6543	0.969186	0.62225	50.6543	0.623983	0.499555	50.6543	0.283098	0.542132	50.6543	0.56534	0.607053	50.6543	0.274463	0.531912	50.6543	1.06358	0.509588	50.6543	1.27353	0.672719	50.6543	0.671839	0.613779	50.6543	0.846146	0.702431	50.6543	0.836322	0.711644	50.6543	0.519252	0.72005	50.6543	0.624806	0.716677	50.6598	0.454691
50.6986	0.757036	0.561342	50.6986	0.967089	0.630617	50.6986	0.612147	0.533146	50.6986	0.610862	0.580221	50.6986	0.96602	0.620217	50.6986	0.620219	0.496541	50.6986	0.28167	0.539398	50.6986	0.562945	0.604482	50.6986	0.273026	0.529127	50.6986	1.05761	0.506726	50.6986	1.27024	0.67098	50.6986	0.669485	0.611629	50.6986	0.844231	0.700841	50.6986	0.834403	0.710011	50.6986	0.51806	0.718397	50.6986	0.623393	0.715056	50.7036	0.453045
50.7451	0.753388	0.558637	50.7451	0.963631	0.628362	50.7451	0.608632	0.530085	50.7451	0.608167	0.577661	50.7451	0.962709	0.618091	50.7451	0.616291	0.493396	50.7451	0.280182	0.536548	50.7451	0.560443	0.601795	50.7451	0.271529	0.526226	50.7451	1.05138	0.503742	50.7451	1.26679	0.669159	50.7451	0.66702	0.609377	50.7451	0.842222	0.699173	50.7451	0.832397	0.708305	50.7451	0.516813	0.716669	50.7451	0.621913	0.713359	50.7468	0.451433
50.7934	0.749593	0.555824	50.7934	0.960028	0.626013	50.7934	0.604984	0.526908	50.7934	0.605359	0.574993	50.7934	0.959261	0.615878	50.7934	0.612211	0.49013	50.7934	0.278637	0.533588	50.7934	0.557844	0.599004	50.7934	0.269975	0.523215	50.7934	1.04492	0.500646	50.7934	1.2632	0.667261	50.7934	0.664448	0.607027	50.7934	0.840127	0.697434	50.7934	0.830308	0.706527	50.7934	0.515516	0.71487	50.7934	0.62037	0.711589	50.7902	0.449782
50.838	0.746045	0.553193	50.838	0.956652	0.623811	50.838	0.601581	0.523943	50.838	0.602727	0.572494	50.838	0.956031	0.613804	50.838	0.608401	0.487079	50.838	0.277195	0.530828	50.838	0.555414	0.596395	50.838	0.268524	0.520402	50.838	1.03889	0.497756	50.838	1.25983	0.665482	50.838	0.662034	0.604822	50.838	0.838159	0.6958	50.838	0.828352	0.704863	50.838	0.5143	0.713184	50.838	0.618925	0.709932	50.8386	0.447946
50.8829	0.742489	0.550555	50.8829	0.95326	0.6216	50.8829	0.598176	0.520978	50.8829	0.600085	0.569984	50.8829	0.95279	0.611723	50.8829	0.604588	0.484027	50.8829	0.275753	0.528067	50.8829	0.552981	0.593782	50.8829	0.267072	0.517589	50.8829	1.03285	0.494865	50.8829	1.25645	0.663694	50.8829	0.659606	0.602604	50.8829	0.83618	0.694157	50.8829	0.82639	0.703193	50.8829	0.513079	0.711491	50.8829	0.617474	0.708267	50.8833	0.44623
50.9265	0.738993	0.547963	50.9265	0.949917	0.61942	50.9265	0.594835	0.518068	50.9265	0.597481	0.567511	50.9265	0.949598	0.609674	50.9265	0.600844	0.48103	50.9265	0.274338	0.525356	50.9265	0.550589	0.591214	50.9265	0.265645	0.514823	50.9265	1.02693	0.492027	50.9265	1.25311	0.66193	50.9265	0.65721	0.600414	50.9265	0.834223	0.692533	50.9265	0.824455	0.701546	50.9265	0.511874	0.70982	50.9265	0.616042	0.706625	50.9285	0.444506
50.9713	0.735419	0.545313	50.9713	0.946492	0.617187	50.9713	0.591425	0.515098	50.9713	0.594816	0.56498	50.9713	0.946331	0.607576	50.9713	0.597025	0.477972	50.9713	0.272894	0.522591	50.9713	0.548147	0.588591	50.9713	0.264186	0.511995	50.9713	1.02089	0.489132	50.9713	1.24969	0.660121	50.9713	0.654753	0.59817	50.9713	0.832214	0.690865	50.9713	0.822472	0.699859	50.9713	0.51064	0.708108	50.9713	0.614575	0.704942	50.971	0.442868
51.0175	0.731688	0.542547	51.0175	0.942912	0.614852	51.0175	0.587873	0.512005	51.0175	0.592031	0.562335	51.0175	0.942916	0.605384	51.0175	0.593045	0.474786	51.0175	0.271391	0.519712	51.0175	0.5456	0.585857	51.0175	0.262664	0.509047	51.0175	1.01459	0.486116	51.0175	1.2461	0.658228	51.0175	0.65218	0.595819	51.0175	0.830107	0.689116	51.0175	0.820397	0.698093	51.0175	0.509347	0.706316	51.0175	0.613042	0.703183	51.02	0.440983
51.0627	0.728047	0.539847	51.0627	0.939409	0.612568	51.0627	0.584411	0.508989	51.0627	0.58931	0.55975	51.0627	0.939578	0.603241	51.0627	0.589169	0.471683	51.0627	0.269928	0.51691	51.0627	0.543117	0.583191	51.0627	0.26118	0.50617	51.0627	1.00846	0.483178	51.0627	1.24259	0.656375	51.0627	0.649662	0.593519	51.0627	0.82804	0.6874	51.0627	0.818363	0.696363	51.0627	0.508081	0.70456	51.0627	0.611541	0.701461	51.0606	0.439408
51.1072	0.724412	0.537152	51.1072	0.935906	0.610284	51.1072	0.580958	0.505983	51.1072	0.586593	0.557169	51.1072	0.936245	0.6011	51.1072	0.585311	0.468594	51.1072	0.26847	0.514119	51.1072	0.540643	0.580534	51.1072	0.259701	0.503304	51.1072	1.00235	0.480253	51.1072	1.23908	0.65452	51.1072	0.647143	0.591218	51.1072	0.825968	0.68568	51.1072	0.816328	0.694631	51.1072	0.506812	0.7028	51.1072	0.61004	0.69974	51.105	0.437675
51.1519	0.720755	0.53444	51.1519	0.932379	0.607984	51.1519	0.577487	0.502959	51.1519	0.583859	0.554572	51.1519	0.932889	0.598946	51.1519	0.581438	0.465493	51.1519	0.267008	0.511318	51.1519	0.538158	0.577866	51.1519	0.258216	0.500426	51.1519	0.996226	0.477317	51.1519	1.23554	0.652648	51.1519	0.644604	0.588898	51.1519	0.823874	0.683942	51.1519	0.814274	0.692883	51.1519	0.505532	0.701026	51.1519	0.608526	0.698003	51.1563	0.435677
51.1962	0.717106	0.531734	51.1962	0.928855	0.605686	51.1962	0.574026	0.499944	51.1962	0.581134	0.551984	51.1962	0.92954	0.596795	51.1962	0.577585	0.462409	51.1962	0.265554	0.508535	51.1962	0.535686	0.575211	51.1962	0.256737	0.497558	51.1962	0.990131	0.474396	51.1962	1.23199	0.650776	51.1962	0.642069	0.586582	51.1962	0.821777	0.682201	51.1962	0.812216	0.691132	51.1962	0.504251	0.699249	51.1962	0.607013	0.696268	51.1966	0.434098
51.2434	0.713215	0.528849	51.2434	0.925095	0.603234	51.2434	0.570338	0.496733	51.2434	0.578228	0.549224	51.2434	0.925968	0.594502	51.2434	0.57349	0.459131	51.2434	0.264009	0.505576	51.2434	0.533056	0.572387	51.2434	0.255164	0.494511	51.2434	0.983653	0.471293	51.2434	1.22821	0.648778	51.2434	0.639366	0.584113	51.2434	0.819533	0.680338	51.2434	0.810015	0.689259	51.2434	0.502883	0.697352	51.2434	0.605398	0.694415	51.2465	0.432137
51.2874	0.70956	0.526139	51.2874	0.921563	0.600931	51.2874	0.566878	0.493719	51.2874	0.575503	0.546636	51.2874	0.922614	0.592349	51.2874	0.569656	0.456061	51.2874	0.262565	0.50281	51.2874	0.530594	0.569744	51.2874	0.253695	0.491664	51.2874	0.977591	0.468388	51.2874	1.22465	0.646899	51.2874	0.636828	0.581794	51.2874	0.817418	0.678582	51.2874	0.80794	0.687494	51.2874	0.501595	0.695566	51.2874	0.603878	0.692672	51.2942	0.430229
51.3347	0.705596	0.523199	51.3347	0.91773	0.598431	51.3347	0.563125	0.49045	51.3347	0.57255	0.543831	51.3347	0.918977	0.590014	51.3347	0.56551	0.452742	51.3347	0.261002	0.499817	51.3347	0.52793	0.566883	51.3347	0.252106	0.488584	51.3347	0.971036	0.465248	51.3347	1.22079	0.644858	51.3347	0.634077	0.579281	51.3347	0.815119	0.676674	51.3347	0.805682	0.685572	51.3347	0.500196	0.693625	51.3347	0.602228	0.690779	51.3366	0.428572
51.3807	0.701723	0.520328	51.3807	0.913986	0.59599	51.3807	0.559461	0.487259	51.3807	0.569669	0.541094	51.3807	0.915424	0.587733	51.3807	0.561474	0.449511	51.3807	0.25948	0.496904	51.3807	0.525336	0.564098	51.3807	0.25056	0.485588	51.3807	0.964653	0.462189	51.3807	1.21701	0.642863	51.3807	0.631391	0.576827	51.3807	0.812867	0.674804	51.3807	0.803468	0.683688	51.3807	0.498826	0.691726	51.3807	0.600614	0.688927	51.3768	0.426961
51.4248	0.697962	0.517539	51.4248	0.910348	0.593618	51.4248	0.555905	0.484162	51.4248	0.566874	0.538439	51.4248	0.911975	0.585519	51.4248	0.557567	0.446383	51.4248	0.258008	0.494084	51.4248	0.52282	0.561396	51.4248	0.249066	0.482694	51.4248	0.958472	0.459228	51.4248	1.21334	0.640925	51.4248	0.628786	0.574447	51.4248	0.810676	0.672985	51.4248	0.801311	0.681853	51.4248	0.497495	0.68988	51.4248	0.599045	0.687129	51.4252	0.425033
51.4748	0.693728	0.5144	51.4748	0.90625	0.590946	51.4748	0.551905	0.480679	51.4748	0.563731	0.535454	51.4748	0.908092	0.583025	51.4748	0.553184	0.442873	51.4748	0.256353	0.490915	51.4748	0.519994	0.558361	51.4748	0.247392	0.479449	51.4748	0.951535	0.455904	51.4748	1.20921	0.638742	51.4748	0.625855	0.57177	51.4748	0.808203	0.670932	51.4748	0.798872	0.679777	51.4748	0.495994	0.687799	51.4748	0.597276	0.6851	51.4701	0.423215
51.5202	0.689843	0.511519	51.5202	0.902489	0.588493	51.5202	0.54824	0.477486	51.5202	0.560848	0.532716	51.5202	0.904529	0.580738	51.5202	0.549173	0.439663	51.5202	0.254839	0.488015	51.5202	0.517404	0.55558	51.5202	0.245862	0.476483	51.5202	0.945186	0.452862	51.5202	1.20542	0.636737	51.5202	0.623169	0.569316	51.5202	0.805932	0.669047	51.5202	0.796627	0.677867	51.5202	0.494616	0.685888	51.5202	0.595652	0.683236	51.5112	0.421558
51.5605	0.686372	0.508945	51.5605	0.899128	0.586301	51.5605	0.544971	0.474639	51.5605	0.558274	0.53027	51.5605	0.901344	0.578693	51.5605	0.545602	0.436803	51.5605	0.253488	0.485428	51.5605	0.515091	0.553097	51.5605	0.244501	0.473847	51.5605	0.939527	0.450151	51.5605	1.20203	0.634946	51.5605	0.620771	0.567125	51.5605	0.8039	0.66736	51.5605	0.794616	0.676156	51.5605	0.493384	0.684179	51.5605	0.594198	0.681568	51.559	0.41964
51.6047	0.682574	0.506129	51.6047	0.895444	0.583899	51.6047	0.541397	0.471527	51.6047	0.555457	0.527594	51.6047	0.897857	0.576454	51.6047	0.541705	0.433684	51.6047	0.25201	0.482598	51.6047	0.512561	0.55038	51.6047	0.243018	0.470971	51.6047	0.933344	0.447188	51.6047	1.19831	0.632984	51.6047	0.618147	0.564728	51.6047	0.801674	0.665512	51.6047	0.792408	0.674277	51.6047	0.492034	0.682308	51.6047	0.592606	0.679742	51.6024	0.417852
51.6496	0.678675	0.503237	51.6496	0.891657	0.58143	51.6496	0.537735	0.468337	51.6496	0.552563	0.524846	51.6496	0.894272	0.574152	51.6496	0.537714	0.430488	51.6496	0.250494	0.479694	51.6496	0.509961	0.547588	51.6496	0.241502	0.468033	51.6496	0.927006	0.444152	51.6496	1.19449	0.630967	51.6496	0.615452	0.562265	51.6496	0.799384	0.663611	51.6496	0.790136	0.672343	51.6496	0.490647	0.680385	51.6496	0.590966	0.677862	51.6507	0.415844
51.6967	0.674613	0.500226	51.6967	0.887707	0.578854	51.6967	0.53393	0.465023	51.6967	0.549546	0.52198	51.6967	0.890532	0.571751	51.6967	0.533569	0.42717	51.6967	0.248914	0.47667	51.6967	0.507251	0.544679	51.6967	0.239927	0.464982	51.6967	0.920415	0.440994	51.6967	1.19051	0.628864	51.6967	0.612644	0.5597	51.6967	0.796996	0.661629	51.6967	0.787762	0.670324	51.6967	0.4892	0.678377	51.6967	0.589255	0.675899	51.6957	0.41398
51.7429	0.670585	0.497239	51.7429	0.883784	0.576296	51.7429	0.530164	0.461743	51.7429	0.54655	0.519135	51.7429	0.886816	0.569365	51.7429	0.529468	0.423887	51.7429	0.247349	0.473672	51.7429	0.504561	0.541789	51.7429	0.238374	0.461971	51.7429	0.913887	0.437866	51.7429	1.18655	0.626774	51.7429	0.609856	0.557153	51.7429	0.794623	0.659658	51.7429	0.785402	0.668315	51.7429	0.487762	0.676384	51.7429	0.587552	0.673946	51.7415	0.412078
51.7895	0.66652	0.494225	51.7895	0.87982	0.573711	51.7895	0.526373	0.458442	51.7895	0.543523	0.516259	51.7895	0.88306	0.566954	51.7895	0.525344	0.420585	51.7895	0.24577	0.470648	51.7895	0.501843	0.538871	51.7895	0.236814	0.458948	51.7895	0.907311	0.434715	51.7895	1.18255	0.62466	51.7895	0.607042	0.554582	51.7895	0.792224	0.657667	51.7895	0.783014	0.666284	51.7895	0.48631	0.67437	51.7895	0.585829	0.671969	51.7912	0.410014
51.8349	0.662545	0.491277	51.8349	0.875937	0.571179	51.8349	0.522675	0.45522	51.8349	0.540557	0.513442	51.8349	0.879378	0.56459	51.8349	0.521318	0.417362	51.8349	0.244227	0.467694	51.8349	0.499182	0.536014	51.8349	0.235292	0.455999	51.8349	0.900885	0.431637	51.8349	1.17863	0.622588	51.8349	0.604285	0.552063	51.8349	0.789872	0.655715	51.8349	0.780676	0.664294	51.8349	0.484886	0.672396	51.8349	0.584138	0.670029	51.835	0.408155
51.8789	0.658673	0.488406	51.8789	0.872149	0.568709	51.8789	0.519081	0.452091	51.8789	0.537664	0.510694	51.8789	0.875785	0.562283	51.8789	0.517407	0.414231	51.8789	0.242727	0.464821	51.8789	0.496587	0.533228	51.8789	0.233816	0.453138	51.8789	0.894635	0.428642	51.8789	1.1748	0.620563	51.8789	0.601595	0.549606	51.8789	0.787574	0.653807	51.8789	0.778392	0.662351	51.8789	0.483497	0.67047	51.8789	0.582484	0.668133	51.8791	0.406295
51.9206	0.654996	0.48568	51.9206	0.868547	0.56636	51.9206	0.515673	0.449123	51.9206	0.534909	0.508078	51.9206	0.872364	0.560087	51.9206	0.513699	0.411262	51.9206	0.241303	0.462095	51.9206	0.494118	0.530577	51.9206	0.23242	0.450433	51.9206	0.888706	0.425801	51.9206	1.17114	0.618633	51.9206	0.599036	0.547268	51.9206	0.785382	0.651987	51.9206	0.776219	0.660501	51.9206	0.482175	0.668635	51.9206	0.580905	0.666321	51.9229	0.404479
51.9693	0.650708	0.4825	51.9693	0.86434	0.563617	51.9693	0.511706	0.445667	51.9693	0.531689	0.505019	51.9693	0.868364	0.557519	51.9693	0.509384	0.407808	51.9693	0.239646	0.458921	51.9693	0.491237	0.527483	51.9693	0.230796	0.447286	51.9693	0.881798	0.422491	51.9693	1.16687	0.616374	51.9693	0.596045	0.544535	51.9693	0.782816	0.649857	51.9693	0.773676	0.658337	51.9693	0.480626	0.666488	51.9693	0.579055	0.664199	51.9703	0.402488
52.0151	0.646648	0.47949	52.0151	0.860354	0.561018	52.0151	0.507956	0.442402	52.0151	0.528636	0.502119	52.0151	0.864571	0.555083	52.0151	0.505307	0.404544	52.0151	0.238082	0.455925	52.0151	0.488507	0.524552	52.0151	0.229265	0.444317	52.0151	0.875268	0.419363	52.0151	1.1628	0.614226	52.0151	0.593207	0.541943	52.0151	0.780375	0.647831	52.0151	0.771262	0.656284	52.0151	0.479156	0.664449	52.0151	0.577296	0.662181	52.0169	0.400528
52.0576	0.642863	0.476683	52.0576	0.856634	0.558592	52.0576	0.504462	0.439359	52.0576	0.525781	0.499408	52.0576	0.861023	0.552805	52.0576	0.501512	0.401506	52.0576	0.236625	0.453136	52.0576	0.485958	0.521815	52.0576	0.227839	0.441555	52.0576	0.869182	0.416447	52.0576	1.15899	0.612214	52.0576	0.590553	0.539518	52.0576	0.778087	0.645931	52.0576	0.769005	0.654363	52.0576	0.477779	0.66254	52.0576	0.575645	0.660288	52.0623	0.398582
52.1019	0.638889	0.473736	52.1019	0.852724	0.556042	52.1019	0.500799	0.436168	52.1019	0.52278	0.496557	52.1019	0.85729	0.550409	52.1019	0.497535	0.398321	52.1019	0.2351	0.450216	52.1019	0.483282	0.518941	52.1019	0.226348	0.438665	52.1019	0.862801	0.41339	52.1019	1.15497	0.610091	52.1019	0.58776	0.536966	52.1019	0.775672	0.643927	52.1019	0.766626	0.652338	52.1019	0.476327	0.660527	52.1019	0.573904	0.65829	52.1047	0.396809
52.1499	0.634592	0.47055	52.1499	0.848494	0.553284	52.1499	0.49684	0.43272	52.1499	0.519528	0.493468	52.1499	0.853246	0.547812	52.1499	0.493242	0.394885	52.1499	0.233457	0.447069	52.1499	0.480387	0.515832	52.1499	0.224737	0.435543	52.1499	0.855907	0.410086	52.1499	1.15061	0.607785	52.1499	0.58473	0.534198	52.1499	0.773046	0.641746	52.1499	0.764042	0.650139	52.1499	0.474751	0.658342	52.1499	0.572011	0.656119	52.148	0.394961
52.1932	0.630716	0.467676	52.1932	0.844672	0.550792	52.1932	0.493266	0.429608	52.1932	0.516588	0.490675	52.1932	0.849586	0.545463	52.1932	0.489375	0.391789	52.1932	0.231975	0.444232	52.1932	0.477772	0.513024	52.1932	0.223287	0.432733	52.1932	0.849691	0.407108	52.1932	1.14665	0.605693	52.1932	0.581986	0.531691	52.1932	0.770659	0.639765	52.1932	0.761697	0.648145	52.1932	0.473322	0.65636	52.1932	0.570295	0.654151	52.1932	0.393069
52.2376	0.62672	0.464713	52.2376	0.840728	0.54822	52.2376	0.489583	0.4264	52.2376	0.513551	0.487791	52.2376	0.845805	0.543035	52.2376	0.485395	0.388602	52.2376	0.230454	0.441319	52.2376	0.475074	0.510128	52.2376	0.221794	0.42984	52.2376	0.843289	0.404041	52.2376	1.14254	0.603526	52.2376	0.579147	0.529098	52.2376	0.768184	0.63771	52.2376	0.75927	0.646079	52.2376	0.471842	0.654308	52.2376	0.568519	0.652113	52.2367	0.391174
52.2857	0.622386	0.461499	52.2857	0.836445	0.545427	52.2857	0.485586	0.422918	52.2857	0.510249	0.484654	52.2857	0.84169	0.540393	52.2857	0.481083	0.38515	52.2857	0.228807	0.438164	52.2857	0.472144	0.506981	52.2857	0.220177	0.426705	52.2857	0.836345	0.400714	52.2857	1.13807	0.601161	52.2857	0.576055	0.526273	52.2857	0.76548	0.635466	52.2857	0.756621	0.643825	52.2857	0.47023	0.652072	52.2857	0.566582	0.649892	52.2806	0.38929
52.3345	0.618005	0.458251	52.3345	0.832109	0.5426	52.3345	0.481544	0.419398	52.3345	0.506906	0.481479	52.3345	0.837519	0.537715	52.3345	0.476733	0.381667	52.3345	0.227144	0.43498	52.3345	0.469178	0.503796	52.3345	0.218546	0.423544	52.3345	0.829333	0.397354	52.3345	1.13351	0.598755	52.3345	0.572915	0.523405	52.3345	0.762729	0.633182	52.3345	0.753927	0.641533	52.3345	0.468593	0.649801	52.3345	0.564618	0.647639	52.3311	0.38711
52.3796	0.613908	0.455213	52.3796	0.828046	0.539951	52.3796	0.477763	0.416105	52.3796	0.503773	0.478503	52.3796	0.833605	0.535202	52.3796	0.47267	0.378415	52.3796	0.225593	0.432009	52.3796	0.466401	0.500815	52.3796	0.217023	0.420593	52.3796	0.822781	0.394215	52.3796	1.12923	0.596494	52.3796	0.569965	0.52071	52.3796	0.760139	0.631032	52.3796	0.751391	0.639375	52.3796	0.467054	0.647668	52.3796	0.562776	0.645526	52.3802	0.384995
52.4215	0.610103	0.452392	52.4215	0.824269	0.537488	52.4215	0.474251	0.413046	52.4215	0.500861	0.475738	52.4215	0.82996	0.532862	52.4215	0.468905	0.375401	52.4215	0.224156	0.429258	52.4215	0.463821	0.498044	52.4215	0.215613	0.41786	52.4215	0.816702	0.391302	52.4215	1.12524	0.594384	52.4215	0.567217	0.518199	52.4215	0.757723	0.629026	52.4215	0.749026	0.637362	52.4215	0.465621	0.645681	52.4215	0.56106	0.643559	52.426	0.382985
52.4655	0.606112	0.449432	52.4655	0.820299	0.534899	52.4655	0.470567	0.409837	52.4655	0.497803	0.472832	52.4655	0.826126	0.5304	52.4655	0.464961	0.372243	52.4655	0.222652	0.426377	52.4655	0.461112	0.495135	52.4655	0.214137	0.415	52.4655	0.810333	0.388251	52.4655	1.12103	0.592159	52.4655	0.564323	0.515555	52.4655	0.755174	0.62691	52.4655	0.746531	0.635239	52.4655	0.464113	0.643589	52.4655	0.559259	0.641492	52.4647	0.381317
52.5096	0.602117	0.44647	52.5096	0.816316	0.532302	52.5096	0.466877	0.406624	52.5096	0.494737	0.469921	52.5096	0.822272	0.527926	52.5096	0.461017	0.369086	52.5096	0.221149	0.423499	52.5096	0.458398	0.49222	52.5096	0.212663	0.412143	52.5096	0.803962	0.385199	52.5096	1.11679	0.58992	52.5096	0.561414	0.512897	52.5096	0.752609	0.62478	52.5096	0.74402	0.633102	52.5096	0.462597	0.641488	52.5096	0.557451	0.639419	52.5117	0.379265
52.5576	0.597751	0.443232	52.5576	0.811954	0.529457	52.5576	0.462848	0.403115	52.5576	0.491384	0.466736	52.5576	0.818047	0.525213	52.5576	0.456715	0.365642	52.5576	0.219512	0.420365	52.5576	0.45543	0.489034	52.5576	0.211058	0.409034	52.5576	0.797014	0.381869	52.5576	1.11213	0.587462	52.5576	0.558223	0.509983	52.5576	0.74979	0.622441	52.5576	0.741263	0.630756	52.5576	0.460937	0.639185	52.5576	0.555472	0.637148	52.5599	0.377165
52.6044	0.593503	0.440083	52.6044	0.807702	0.526684	52.6044	0.458931	0.399703	52.6044	0.488122	0.463637	52.6044	0.813922	0.522565	52.6044	0.452538	0.362298	52.6044	0.217925	0.417326	52.6044	0.452543	0.485934	52.6044	0.209503	0.406019	52.6044	0.790265	0.378636	52.6044	1.10758	0.585059	52.6044	0.55511	0.507138	52.6044	0.747036	0.620155	52.6044	0.738568	0.628464	52.6044	0.459317	0.636939	52.6044	0.553543	0.634936	52.608	0.375053
52.6471	0.58957	0.437167	52.6471	0.803755	0.524111	52.6471	0.455307	0.396547	52.6471	0.485101	0.460768	52.6471	0.810088	0.520104	52.6471	0.448677	0.359207	52.6471	0.216461	0.414523	52.6471	0.44987	0.483063	52.6471	0.208068	0.403238	52.6471	0.784026	0.375647	52.6471	1.10336	0.582825	52.6471	0.552218	0.504496	52.6471	0.744474	0.618028	52.6471	0.736063	0.626332	52.6471	0.457812	0.634851	52.6471	0.551753	0.632882	52.6516	0.373119
52.6935	0.585339	0.434029	52.6935	0.799498	0.521335	52.6935	0.451414	0.393156	52.6935	0.48185	0.45768	52.6935	0.805951	0.517447	52.6935	0.444531	0.355887	52.6935	0.214894	0.411522	52.6935	0.446995	0.479976	52.6935	0.206529	0.400256	52.6935	0.777327	0.372437	52.6935	1.09879	0.580412	52.6935	0.549099	0.501647	52.6935	0.741706	0.615729	52.6935	0.733358	0.62403	52.6935	0.456187	0.632599	52.6935	0.549822	0.630667	52.6942	0.371265
52.7358	0.581451	0.431146	52.7358	0.795577	0.518778	52.7358	0.447842	0.390045	52.7358	0.478863	0.454843	52.7358	0.802135	0.514998	52.7358	0.440728	0.352843	52.7358	0.21346	0.408776	52.7358	0.444354	0.47714	52.7358	0.20512	0.397524	52.7358	0.771182	0.369492	52.7358	1.09457	0.578186	52.7358	0.546227	0.499023	52.7358	0.739152	0.613609	52.7358	0.730864	0.621908	52.7358	0.45469	0.630522	52.7358	0.548043	0.628627	52.7327	0.369599
52.782	0.577205	0.427997	52.782	0.791282	0.515977	52.782	0.443944	0.386651	52.782	0.475601	0.451744	52.782	0.797955	0.512314	52.782	0.436581	0.349523	52.782	0.211903	0.405794	52.782	0.441471	0.474044	52.782	0.203584	0.394548	52.782	0.764482	0.366282	52.782	1.08995	0.575746	52.782	0.543083	0.49615	52.782	0.736351	0.611284	52.782	0.728129	0.619581	52.782	0.453049	0.628246	52.782	0.546093	0.62639	52.7755	0.367708
52.829	0.572854	0.424771	52.829	0.786869	0.5131	52.829	0.43996	0.38318	52.829	0.472261	0.448572	52.829	0.793659	0.509555	52.829	0.432343	0.346129	52.829	0.210317	0.402756	52.829	0.438519	0.470875	52.829	0.202016	0.391509	52.829	0.757633	0.363001	52.829	1.0852	0.573237	52.829	0.539857	0.493203	52.829	0.73347	0.608892	52.829	0.725318	0.617189	52.829	0.451362	0.625907	52.829	0.544086	0.624088	52.8264	0.365435
52.8757	0.568531	0.421566	52.8757	0.782471	0.510232	52.8757	0.436006	0.379737	52.8757	0.468941	0.445418	52.8757	0.789373	0.506804	52.8757	0.428138	0.342763	52.8757	0.208749	0.399753	52.8757	0.435586	0.467725	52.8757	0.200457	0.388489	52.8757	0.750835	0.359744	52.8757	1.08047	0.570735	52.8757	0.536645	0.490269	52.8757	0.730594	0.606505	52.8757	0.722515	0.614804	52.8757	0.449679	0.623574	52.8757	0.542082	0.621789	52.8733	0.363366
52.9169	0.564682	0.418711	52.9169	0.778542	0.50767	52.9169	0.432491	0.376676	52.9169	0.465982	0.442608	52.9169	0.785546	0.504347	52.9169	0.424404	0.339773	52.9169	0.207359	0.397091	52.9169	0.432974	0.46492	52.9169	0.19907	0.3858	52.9169	0.744791	0.356848	52.9169	1.07624	0.5685	52.9169	0.53378	0.487651	52.9169	0.728022	0.60437	52.9169	0.72001	0.612672	52.9169	0.448176	0.621489	52.9169	0.540289	0.619733	52.9218	0.361198
52.9598	0.560709	0.415766	52.9598	0.774476	0.505018	52.9598	0.428867	0.373519	52.9598	0.462927	0.439706	52.9598	0.781582	0.501802	52.9598	0.420554	0.336691	52.9598	0.205929	0.394352	52.9598	0.430277	0.462025	52.9598	0.197638	0.383025	52.9598	0.738558	0.353861	52.9598	1.07185	0.566186	52.9598	0.530815	0.484943	52.9598	0.725358	0.602158	52.9598	0.717414	0.610463	52.9598	0.44662	0.619332	52.9598	0.538428	0.617598	52.9617	0.359444
53.0098	0.556062	0.41232	53.0098	0.769697	0.501902	53.0098	0.424629	0.369828	53.0098	0.459347	0.436306	53.0098	0.776927	0.498813	53.0098	0.416059	0.333093	53.0098	0.204262	0.39116	53.0098	0.427117	0.458632	53.0098	0.195961	0.379775	53.0098	0.731268	0.350369	53.0098	1.06671	0.563467	53.0098	0.527338	0.481766	53.0098	0.722222	0.599555	53.0098	0.714363	0.607867	53.0098	0.444793	0.616798	53.0098	0.536237	0.615084	53.012	0.357159
53.0563	0.551727	0.409106	53.0563	0.765221	0.498984	53.0563	0.420679	0.366388	53.0563	0.456002	0.433129	53.0563	0.772567	0.496014	53.0563	0.411875	0.329743	53.0563	0.202709	0.388188	53.0563	0.424165	0.455462	53.0563	0.194392	0.376734	53.0563	0.724471	0.347112	53.0563	1.06189	0.56092	53.0563	0.524085	0.478794	53.0563	0.719282	0.597114	53.0563	0.711502	0.605433	53.0563	0.443082	0.614426	53.0563	0.534179	0.612724	53.0542	0.355251
53.1024	0.547447	0.405932	53.1024	0.760785	0.496091	53.1024	0.416781	0.362993	53.1024	0.452692	0.429985	53.1024	0.768246	0.49324	53.1024	0.407753	0.326443	53.1024	0.20118	0.385258	53.1024	0.421247	0.452328	53.1024	0.192843	0.373731	53.1024	0.717761	0.343897	53.1024	1.05711	0.558395	53.1024	0.520864	0.475852	53.1024	0.716364	0.594692	53.1024	0.708663	0.603016	53.1024	0.441388	0.612077	53.1024	0.532134	0.610379	53.1001	0.353183
53.1473	0.54324	0.402813	53.1473	0.756406	0.493236	53.1473	0.412951	0.359658	53.1473	0.449431	0.426887	53.1473	0.763983	0.490502	53.1473	0.403711	0.323207	53.1473	0.199677	0.382381	53.1473	0.418374	0.449243	53.1473	0.191317	0.370774	53.1473	0.71117	0.34074	53.1473	1.05239	0.555902	53.1473	0.517688	0.47295	53.1473	0.713481	0.592299	53.1473	0.705855	0.600627	53.1473	0.439719	0.609762	53.1473	0.53011	0.608057	53.1473	0.35105
53.1941	0.538907	0.3996	53.1941	0.751876	0.490282	53.1941	0.409004	0.35622	53.1941	0.446061	0.423687	53.1941	0.759573	0.487671	53.1941	0.399555	0.31988	53.1941	0.198129	0.379416	53.1941	0.415408	0.446059	53.1941	0.189742	0.367722	53.1941	0.704379	0.337486	53.1941	1.0475	0.553322	53.1941	0.514405	0.469951	53.1941	0.710495	0.589819	53.1941	0.702945	0.598151	53.1941	0.437994	0.60737	53.1941	0.528013	0.605652	53.193	0.348974
53.2357	0.534999	0.396702	53.2357	0.747778	0.48761	53.2357	0.405445	0.35312	53.2357	0.443015	0.420793	53.2357	0.75558	0.485108	53.2357	0.395816	0.316886	53.2357	0.196733	0.376743	53.2357	0.41273	0.443184	53.2357	0.18832	0.364967	53.2357	0.698259	0.334554	53.2357	1.04308	0.550985	53.2357	0.511436	0.467238	53.2357	0.707788	0.587572	53.2357	0.700307	0.595906	53.2357	0.436436	0.605209	53.2357	0.526111	0.60347	53.234	0.347089
53.2814	0.530734	0.39354	53.2814	0.743291	0.484684	53.2814	0.401562	0.349738	53.2814	0.439684	0.417629	53.2814	0.751211	0.482302	53.2814	0.391748	0.31363	53.2814	0.195209	0.373825	53.2814	0.409806	0.440044	53.2814	0.186771	0.361964	53.2814	0.691589	0.331357	53.2814	1.03823	0.548425	53.2814	0.508186	0.464269	53.2814	0.704819	0.585108	53.2814	0.69741	0.593441	53.2814	0.43473	0.602844	53.2814	0.524023	0.601075	53.2834	0.344835
53.3281	0.526361	0.390297	53.3281	0.738674	0.481673	53.3281	0.397582	0.346272	53.3281	0.436261	0.414377	53.3281	0.746714	0.479415	53.3281	0.387591	0.310301	53.3281	0.193647	0.370834	53.3281	0.406807	0.436824	53.3281	0.185184	0.358888	53.3281	0.684759	0.328085	53.3281	1.03324	0.545786	53.3281	0.504842	0.461214	53.3281	0.701757	0.582565	53.3281	0.694421	0.590897	53.3281	0.432976	0.600411	53.3281	0.52187	0.598605	53.3202	0.343156
53.3719	0.522324	0.387303	53.3719	0.734407	0.47889	53.3719	0.39391	0.343073	53.3719	0.433096	0.411372	53.3719	0.742555	0.476745	53.3719	0.383764	0.307237	53.3719	0.192207	0.368075	53.3719	0.40404	0.433852	53.3719	0.183721	0.356053	53.3719	0.678464	0.325069	53.3719	1.02861	0.543342	53.3719	0.50175	0.458389	53.3719	0.698921	0.580212	53.3719	0.69165	0.58854	53.3719	0.431354	0.598162	53.3719	0.519874	0.596317	53.3693	0.340884
53.4155	0.518235	0.384271	53.4155	0.730077	0.476067	53.4155	0.390195	0.339838	53.4155	0.429888	0.408324	53.4155	0.738334	0.474035	53.4155	0.379906	0.304149	53.4155	0.19075	0.365285	53.4155	0.401241	0.430847	53.4155	0.182244	0.35319	53.4155	0.672107	0.322023	53.4155	1.0239	0.540856	53.4155	0.498611	0.455522	53.4155	0.696038	0.577818	53.4155	0.68883	0.58614	53.4155	0.429707	0.595878	53.4155	0.517846	0.59399	53.4196	0.338564
53.46	0.514073	0.381185	53.46	0.725662	0.473188	53.46	0.38642	0.336551	53.46	0.426621	0.405221	53.46	0.734029	0.471271	53.46	0.375993	0.301016	53.46	0.189269	0.362449	53.46	0.398395	0.42779	53.46	0.180746	0.350288	53.46	0.665657	0.318933	53.46	1.01909	0.538315	53.46	0.495411	0.452598	53.46	0.69309	0.575371	53.46	0.685947	0.583687	53.46	0.428026	0.593547	53.46	0.515773	0.591612	53.4671	0.336336
53.5076	0.50961	0.377876	53.5076	0.720923	0.470098	53.5076	0.382381	0.333033	53.5076	0.423116	0.401892	53.5076	0.729406	0.468303	53.5076	0.371814	0.297671	53.5076	0.187684	0.359414	53.5076	0.395348	0.424519	53.5076	0.179148	0.347191	53.5076	0.658763	0.31563	53.5076	1.01392	0.535581	53.5076	0.491974	0.449458	53.5076	0.689918	0.572738	53.5076	0.682843	0.581046	53.5076	0.426218	0.59104	53.5076	0.513542	0.589053	53.5134	0.334191
53.5532	0.505299	0.374679	53.5532	0.716345	0.467112	53.5532	0.37849	0.329643	53.5532	0.419733	0.398679	53.5532	0.724934	0.465432	53.5532	0.367796	0.294454	53.5532	0.186156	0.356488	53.5532	0.39241	0.421364	53.5532	0.177614	0.344218	53.5532	0.65213	0.312452	53.5532	1.0089	0.53293	53.5532	0.48865	0.446422	53.5532	0.686844	0.570186	53.5532	0.679835	0.578486	53.5532	0.424466	0.58861	53.5532	0.51138	0.586573	53.5512	0.332481
53.5991	0.500963	0.371464	53.5991	0.711736	0.464107	53.5991	0.374588	0.326245	53.5991	0.416331	0.395448	53.5991	0.72043	0.46254	53.5991	0.363773	0.291233	53.5991	0.184623	0.353551	53.5991	0.389461	0.418197	53.5991	0.176078	0.34124	53.5991	0.645485	0.309268	53.5991	1.00383	0.530254	53.5991	0.485303	0.443364	53.5991	0.683741	0.56761	53.5991	0.676797	0.575901	53.5991	0.422697	0.586158	53.5991	0.509197	0.584069	53.5972	0.330323
53.6409	0.496966	0.3685	53.6409	0.707487	0.461337	53.6409	0.371002	0.323122	53.6409	0.413198	0.392472	53.6409	0.716275	0.459872	53.6409	0.360078	0.288275	53.6409	0.183212	0.35085	53.6409	0.386746	0.415282	53.6409	0.17467	0.338512	53.6409	0.639384	0.306345	53.6409	0.999147	0.527779	53.6409	0.482215	0.440543	53.6409	0.680872	0.565228	53.6409	0.67399	0.573512	53.6409	0.421062	0.583889	53.6409	0.507181	0.581757	53.6448	0.328114
53.6848	0.49277	0.365389	53.6848	0.703022	0.458425	53.6848	0.367251	0.319855	53.6848	0.409912	0.38935	53.6848	0.711905	0.457067	53.6848	0.356212	0.28518	53.6848	0.181733	0.348019	53.6848	0.383899	0.412225	53.6848	0.173199	0.335661	53.6848	0.633	0.303286	53.6848	0.994209	0.525171	53.6848	0.478969	0.437577	53.6848	0.677847	0.562717	53.6848	0.671033	0.570997	53.6848	0.419337	0.581498	53.6848	0.505057	0.57932	53.6934	0.325861
53.7341	0.488092	0.36192	53.7341	0.69804	0.455177	53.7341	0.363085	0.316227	53.7341	0.406251	0.385873	53.7341	0.707028	0.453936	53.7341	0.351918	0.281742	53.7341	0.180087	0.344866	53.7341	0.380728	0.40882	53.7341	0.171567	0.332499	53.7341	0.625911	0.299889	53.7341	0.988684	0.522253	53.7341	0.475347	0.434269	53.7341	0.674461	0.559906	53.7341	0.667727	0.568183	53.7341	0.417409	0.578825	53.7341	0.502682	0.576596	53.7331	0.323998
53.7832	0.483415	0.358452	53.7832	0.69305	0.451923	53.7832	0.358936	0.312614	53.7832	0.402592	0.382397	53.7832	0.702142	0.450799	53.7832	0.347638	0.278315	53.7832	0.178443	0.341717	53.7832	0.377558	0.405416	53.7832	0.169941	0.329348	53.7832	0.618848	0.296505	53.7832	0.983135	0.519321	53.7832	0.47172	0.430955	53.7832	0.671059	0.557082	53.7832	0.664408	0.565359	53.7832	0.415472	0.576138	53.7832	0.500297	0.57386	53.7823	0.321715
53.8279	0.47915	0.35529	53.8279	0.688494	0.448952	53.8279	0.35517	0.309333	53.8279	0.399258	0.379231	53.8279	0.697679	0.447933	53.8279	0.343749	0.275202	53.8279	0.176945	0.338849	53.8279	0.37467	0.402315	53.8279	0.168463	0.326484	53.8279	0.612431	0.293431	53.8279	0.978053	0.516637	53.8279	0.468408	0.427929	53.8279	0.667941	0.554493	53.8279	0.66137	0.562774	53.8279	0.413698	0.573679	53.8279	0.498114	0.571357	53.8253	0.319716
53.874	0.47478	0.352049	53.874	0.683814	0.4459	53.874	0.351324	0.305984	53.874	0.395843	0.375987	53.874	0.693098	0.444992	53.874	0.339775	0.27202	53.874	0.17541	0.33591	53.874	0.371709	0.399136	53.874	0.166954	0.323558	53.874	0.605875	0.29029	53.874	0.972824	0.513875	53.874	0.465007	0.424822	53.874	0.66473	0.551827	53.874	0.658245	0.560115	53.874	0.411874	0.571149	53.874	0.49587	0.568783	53.8664	0.31779
53.9209	0.470221	0.348669	53.9209	0.678916	0.442706	53.9209	0.347328	0.302504	53.9209	0.392281	0.372604	53.9209	0.688306	0.441915	53.9209	0.335641	0.268711	53.9209	0.173811	0.332847	53.9209	0.368619	0.395817	53.9209	0.165383	0.320514	53.9209	0.599057	0.287023	53.9209	0.967339	0.510978	53.9209	0.461453	0.421574	53.9209	0.661357	0.549028	53.9209	0.654968	0.557326	53.9209	0.409961	0.568496	53.9209	0.493517	0.566084	53.9123	0.315651
53.9631	0.466256	0.345729	53.9631	0.67465	0.439924	53.9631	0.343865	0.299487	53.9631	0.389184	0.369663	53.9631	0.684133	0.439236	53.9631	0.332054	0.265839	53.9631	0.172421	0.330186	53.9631	0.365932	0.392933	53.9631	0.16402	0.317872	53.9631	0.593142	0.284189	53.9631	0.962554	0.50845	53.9631	0.458357	0.418746	53.9631	0.658413	0.546584	53.9631	0.65211	0.554895	53.9631	0.408293	0.566184	53.9631	0.491465	0.563729	53.9586	0.313488
54.0048	0.462293	0.34279	54.0048	0.67037	0.437134	54.0048	0.340414	0.296482	54.0048	0.386089	0.366722	54.0048	0.679951	0.436551	54.0048	0.32848	0.262978	54.0048	0.171032	0.327526	54.0048	0.363246	0.390048	54.0048	0.16266	0.315237	54.0048	0.587243	0.281363	54.0048	0.957745	0.50591	54.0048	0.455255	0.415913	54.0048	0.65545	0.544124	54.0048	0.649238	0.55245	54.0048	0.406619	0.563862	54.0048	0.489403	0.561364	54.001	0.311507
54.0493	0.458029	0.339628	54.0493	0.665751	0.434122	54.0493	0.336713	0.293258	54.0493	0.382758	0.363558	54.0493	0.675443	0.433657	54.0493	0.324649	0.259911	54.0493	0.169541	0.32467	54.0493	0.360356	0.386945	54.0493	0.161202	0.312412	54.0493	0.580916	0.278331	54.0493	0.952551	0.503166	54.0493	0.451911	0.412858	54.0493	0.652246	0.541464	54.0493	0.646133	0.549809	54.0493	0.404811	0.561355	54.0493	0.487176	0.55881	54.0501	0.309214
54.0945	0.453734	0.336444	54.0945	0.661083	0.431078	54.0945	0.332996	0.290021	54.0945	0.379399	0.360368	54.0945	0.67089	0.430734	54.0945	0.320803	0.256832	54.0945	0.168041	0.321799	54.0945	0.357443	0.383816	54.0945	0.159736	0.309569	54.0945	0.574556	0.275284	54.0945	0.947293	0.500388	54.0945	0.448534	0.409772	54.0945	0.648996	0.538766	54.0945	0.642988	0.547132	54.0945	0.402983	0.55882	54.0945	0.484919	0.556222	54.0975	0.307014
54.1396	0.449434	0.333256	54.1396	0.656396	0.428021	54.1396	0.329287	0.28679	54.1396	0.376038	0.357176	54.1396	0.666325	0.427803	54.1396	0.31697	0.253763	54.1396	0.166545	0.318933	54.1396	0.354527	0.380685	54.1396	0.158274	0.306737	54.1396	0.568211	0.272244	54.1396	0.942009	0.497597	54.1396	0.445147	0.406678	54.1396	0.645724	0.53605	54.1396	0.639824	0.54444	54.1396	0.401148	0.556275	54.1396	0.482651	0.55362	54.1443	0.304831
54.1851	0.445091	0.330035	54.1851	0.651646	0.424924	54.1851	0.325549	0.283535	54.1851	0.372639	0.353947	54.1851	0.661702	0.424835	54.1851	0.313114	0.250676	54.1851	0.165038	0.316046	54.1851	0.351579	0.37752	54.1851	0.156803	0.303886	54.1851	0.561817	0.26918	54.1851	0.936647	0.494765	54.1851	0.441716	0.403544	54.1851	0.6424	0.53329	54.1851	0.636609	0.541704	54.1851	0.399286	0.553694	54.1851	0.480348	0.550978	54.1912	0.302648
54.2272	0.441125	0.327094	54.2272	0.647294	0.422086	54.2272	0.322146	0.280572	54.2272	0.369534	0.350998	54.2272	0.657471	0.422118	54.2272	0.309611	0.247871	54.2272	0.163667	0.313422	54.2272	0.348886	0.374629	54.2272	0.155466	0.301294	54.2272	0.555997	0.266392	54.2272	0.931728	0.492166	54.2272	0.438575	0.400674	54.2272	0.639343	0.530753	54.2272	0.633655	0.53919	54.2272	0.39758	0.551327	54.2272	0.478233	0.548552	54.2323	0.300721
54.2774	0.43631	0.323524	54.2774	0.641996	0.418632	54.2774	0.318022	0.276979	54.2774	0.365763	0.347416	54.2774	0.652325	0.418814	54.2774	0.305378	0.244482	54.2774	0.162009	0.310247	54.2774	0.345618	0.371119	54.2774	0.153848	0.29816	54.2774	0.548947	0.263014	54.2774	0.925737	0.489002	54.2774	0.434754	0.397183	54.2774	0.635615	0.527658	54.2774	0.630051	0.536124	54.2774	0.395503	0.548448	54.2774	0.475654	0.545594	54.2756	0.298705
54.3268	0.431593	0.320026	54.3268	0.63679	0.415237	54.3268	0.313991	0.273469	54.3268	0.362064	0.343903	54.3268	0.647271	0.415569	54.3268	0.301253	0.24118	54.3268	0.160393	0.307151	54.3268	0.342412	0.367677	54.3268	0.152272	0.295105	54.3268	0.542064	0.259716	54.3268	0.919838	0.485886	54.3268	0.431	0.393754	54.3268	0.631938	0.524605	54.3268	0.626497	0.533099	54.3268	0.39346	0.545615	54.3268	0.473113	0.542679	54.3197	0.296647
54.3746	0.426964	0.316594	54.3746	0.631665	0.411895	54.3746	0.310046	0.270033	54.3746	0.35843	0.340451	54.3746	0.642296	0.412376	54.3746	0.297233	0.237962	54.3746	0.158814	0.304128	54.3746	0.339264	0.364296	54.3746	0.150733	0.292122	54.3746	0.535334	0.256492	54.3746	0.91402	0.482813	54.3746	0.427305	0.390378	54.3746	0.628304	0.521589	54.3746	0.622983	0.530109	54.3746	0.391447	0.542822	54.3746	0.470604	0.539801	54.3644	0.294591
54.4146	0.423197	0.3138	54.4146	0.627488	0.409171	54.4146	0.306841	0.267241	54.4146	0.355471	0.33764	54.4146	0.638242	0.409773	54.4146	0.293974	0.235353	54.4146	0.157534	0.301677	54.4146	0.336701	0.361544	54.4146	0.149484	0.289701	54.4146	0.529869	0.253874	54.4146	0.909272	0.480305	54.4146	0.424293	0.387626	54.4146	0.625335	0.519124	54.4146	0.620112	0.527667	54.4146	0.389804	0.540545	54.4146	0.468555	0.537451	54.4118	0.292396
54.4574	0.419093	0.310758	54.4574	0.622922	0.406194	54.4574	0.303355	0.264206	54.4574	0.352244	0.334575	54.4574	0.633813	0.406929	54.4574	0.290442	0.232525	54.4574	0.156145	0.299017	54.4574	0.333905	0.358542	54.4574	0.148127	0.287072	54.4574	0.523934	0.25103	54.4574	0.904075	0.477559	54.4574	0.421	0.384617	54.4574	0.622081	0.516423	54.4574	0.616964	0.524988	54.4574	0.388008	0.538053	54.4574	0.466311	0.534878	54.4595	0.290146
54.5029	0.414773	0.307554	54.5029	0.618103	0.403051	54.5029	0.299693	0.261015	54.5029	0.348841	0.331343	54.5029	0.629135	0.403926	54.5029	0.286739	0.22956	54.5029	0.154688	0.296227	54.5029	0.330957	0.355377	54.5029	0.146705	0.284315	54.5029	0.517701	0.248043	54.5029	0.898575	0.474654	54.5029	0.417522	0.38144	54.5029	0.618634	0.513561	54.5029	0.613629	0.52215	54.5029	0.386108	0.535419	54.5029	0.463937	0.532154	54.5052	0.288031
54.5482	0.410459	0.304355	54.5482	0.613277	0.399904	54.5482	0.296042	0.257836	54.5482	0.345439	0.328111	54.5482	0.62445	0.400918	54.5482	0.283059	0.226614	54.5482	0.153239	0.293452	54.5482	0.32801	0.352212	54.5482	0.145286	0.281567	54.5482	0.511495	0.24507	54.5482	0.893054	0.471738	54.5482	0.414037	0.378257	54.5482	0.615171	0.510686	54.5482	0.610277	0.519298	54.5482	0.384203	0.532778	54.5482	0.461552	0.529419	54.5519	0.285863
54.5949	0.406044	0.301082	54.5949	0.608322	0.396673	54.5949	0.292311	0.254587	54.5949	0.341949	0.324797	54.5949	0.619635	0.397827	54.5949	0.279306	0.22361	54.5949	0.151762	0.290623	54.5949	0.324987	0.348966	54.5949	0.143835	0.278754	54.5949	0.505158	0.242034	54.5949	0.887371	0.468736	54.5949	0.410458	0.374986	54.5949	0.611602	0.507723	54.5949	0.606824	0.516359	54.5949	0.382244	0.530062	54.5949	0.459099	0.526605	54.5982	0.283716
54.6416	0.401638	0.297815	54.6416	0.603362	0.393439	54.6416	0.288596	0.251351	54.6416	0.338463	0.321485	54.6416	0.614812	0.39473	54.6416	0.275577	0.220624	54.6416	0.150293	0.28781	54.6416	0.321968	0.345724	54.6416	0.142391	0.275956	54.6416	0.498852	0.239012	54.6416	0.881669	0.465724	54.6416	0.406872	0.371711	54.6416	0.608017	0.504747	54.6416	0.603353	0.513406	54.6416	0.38028	0.527337	54.6416	0.456638	0.523782	54.6438	0.2816
54.6896	0.397141	0.29448	54.6896	0.598281	0.390126	54.6896	0.284811	0.248055	54.6896	0.334898	0.318099	54.6896	0.609867	0.391555	54.6896	0.271782	0.217586	54.6896	0.1488	0.284951	54.6896	0.318879	0.342408	54.6896	0.140918	0.273101	54.6896	0.492431	0.235936	54.6896	0.875811	0.462629	54.6896	0.403197	0.368353	54.6896	0.604333	0.501689	54.6896	0.599784	0.510369	54.6896	0.378262	0.524539	54.6896	0.45411	0.520882	54.6853	0.279663
54.7323	0.393064	0.291457	54.7323	0.593653	0.387108	54.7323	0.281388	0.245073	54.7323	0.331657	0.315021	54.7323	0.605359	0.388661	54.7323	0.268355	0.214843	54.7323	0.14745	0.282366	54.7323	0.316073	0.339395	54.7323	0.139584	0.270515	54.7323	0.486624	0.233154	54.7323	0.870461	0.459804	54.7323	0.399849	0.365295	54.7323	0.600964	0.498892	54.7323	0.596521	0.507592	54.7323	0.37642	0.521984	54.7323	0.451801	0.518233	54.7307	0.277572
54.7752	0.389105	0.288522	54.7752	0.58915	0.384171	54.7752	0.278068	0.242182	54.7752	0.328507	0.312029	54.7752	0.600966	0.385841	54.7752	0.265033	0.212183	54.7752	0.146143	0.279864	54.7752	0.313347	0.336467	54.7752	0.13829	0.268008	54.7752	0.480995	0.230457	54.7752	0.865244	0.457048	54.7752	0.396588	0.362315	54.7752	0.597678	0.496164	54.7752	0.593336	0.504882	54.7752	0.374624	0.519494	54.7752	0.449549	0.515651	54.7716	0.275669
54.8185	0.385133	0.285576	54.8185	0.584611	0.381212	54.8185	0.274745	0.239288	54.8185	0.32534	0.309021	54.8185	0.596533	0.382994	54.8185	0.261712	0.209524	54.8185	0.144837	0.277363	54.8185	0.310603	0.333521	54.8185	0.136993	0.265494	54.8185	0.475361	0.227757	54.8185	0.859972	0.454263	54.8185	0.393299	0.359311	54.8185	0.594352	0.493403	54.8185	0.59011	0.502138	54.8185	0.372808	0.516976	54.8185	0.447273	0.513039	54.819	0.273486
54.8673	0.380547	0.282176	54.8673	0.579351	0.377782	54.8673	0.270915	0.235952	54.8673	0.321676	0.305541	54.8673	0.591391	0.379693	54.8673	0.257884	0.206459	54.8673	0.143331	0.274478	54.8673	0.30743	0.330114	54.8673	0.135498	0.262596	54.8673	0.468864	0.224645	54.8673	0.853851	0.45103	54.8673	0.38949	0.355831	54.8673	0.590486	0.490194	54.8673	0.586361	0.498947	54.8673	0.370698	0.51405	54.8673	0.444628	0.510006	54.8619	0.271502
54.9134	0.376296	0.279023	54.9134	0.574456	0.37459	54.9134	0.267376	0.23287	54.9134	0.318275	0.30231	54.9134	0.586596	0.376614	54.9134	0.254349	0.203629	54.9134	0.141939	0.271812	54.9134	0.304483	0.326949	54.9134	0.134115	0.259916	54.9134	0.462857	0.221766	54.9134	0.84814	0.448013	54.9134	0.385943	0.35259	54.9134	0.586874	0.487195	54.9134	0.582853	0.495962	54.9134	0.368727	0.511317	54.9134	0.442157	0.507171	54.9103	0.26927
54.9584	0.372148	0.275948	54.9584	0.569662	0.371464	54.9584	0.263935	0.229873	54.9584	0.314951	0.299153	54.9584	0.581897	0.373597	54.9584	0.250911	0.200877	54.9584	0.140583	0.269216	54.9584	0.301602	0.323856	54.9584	0.132768	0.257307	54.9584	0.457008	0.218964	54.9584	0.842536	0.445053	54.9584	0.382469	0.349417	54.9584	0.583322	0.484247	54.9584	0.579404	0.493028	54.9584	0.36679	0.508631	54.9584	0.439727	0.504384	54.9604	0.266967
55.0029	0.368062	0.272918	55.0029	0.564925	0.368375	55.0029	0.260555	0.226929	55.0029	0.311674	0.29604	55.0029	0.577246	0.370612	55.0029	0.247536	0.198175	55.0029	0.13925	0.266664	55.0029	0.298759	0.320803	55.0029	0.131447	0.254745	55.0029	0.451259	0.216209	55.0029	0.836983	0.44212	55.0029	0.379038	0.346282	55.0029	0.579798	0.481321	55.0029	0.57598	0.490114	55.0029	0.364869	0.505966	55.0029	0.437317	0.50162	55.0063	0.264822
55.0465	0.364085	0.269969	55.0465	0.560298	0.365358	55.0465	0.257276	0.224073	55.0465	0.30848	0.293007	55.0465	0.572699	0.367692	55.0465	0.244263	0.195555	55.0465	0.137954	0.264182	55.0465	0.295985	0.317825	55.0465	0.130163	0.252258	55.0465	0.445673	0.213533	55.0465	0.83155	0.43925	55.0465	0.375687	0.34322	55.0465	0.576344	0.478453	55.0465	0.572621	0.487256	55.0465	0.362985	0.503355	55.0465	0.434954	0.49891	55.0523	0.26273
55.0934	0.359815	0.266803	55.0934	0.555315	0.362108	55.0934	0.253769	0.221018	55.0934	0.305049	0.289748	55.0934	0.567799	0.364546	55.0934	0.240763	0.192752	55.0934	0.136563	0.261517	55.0934	0.293003	0.314622	55.0934	0.12879	0.249596	55.0934	0.43969	0.210667	55.0934	0.825688	0.436153	55.0934	0.37208	0.339926	55.0934	0.57261	0.475354	55.0934	0.568988	0.484164	55.0934	0.36095	0.500532	55.0934	0.432401	0.495981	55.0958	0.260729
55.138	0.355756	0.263793	55.138	0.550564	0.359011	55.138	0.25045	0.218128	55.138	0.301786	0.286648	55.138	0.563123	0.361544	55.138	0.237451	0.190101	55.138	0.135241	0.258986	55.138	0.290164	0.311573	55.138	0.12749	0.247076	55.138	0.434018	0.207949	55.138	0.820087	0.433194	55.138	0.368644	0.336786	55.138	0.569036	0.472387	55.138	0.56551	0.481205	55.138	0.359002	0.497832	55.138	0.429957	0.493177	55.1403	0.258688
55.1831	0.35168	0.260771	55.1831	0.54578	0.355891	55.1831	0.247128	0.215235	55.1831	0.298509	0.283535	55.1831	0.55841	0.358518	55.1831	0.234141	0.187451	55.1831	0.133913	0.256442	55.1831	0.287308	0.308507	55.1831	0.126188	0.244553	55.1831	0.428334	0.205226	55.1831	0.814434	0.430208	55.1831	0.365186	0.333627	55.1831	0.565422	0.469387	55.1831	0.561993	0.478212	55.1831	0.357033	0.4951	55.1831	0.427486	0.490343	55.1836	0.256715
55.23	0.347434	0.257622	55.23	0.540783	0.352633	55.23	0.243682	0.212234	55.23	0.295093	0.280291	55.23	0.553485	0.355356	55.23	0.230711	0.184705	55.23	0.132528	0.253791	55.23	0.284329	0.305308	55.23	0.124834	0.24193	55.23	0.422426	0.202395	55.23	0.808514	0.427081	55.23	0.361576	0.330329	55.23	0.561631	0.46624	55.23	0.558304	0.475073	55.23	0.354968	0.492237	55.23	0.424896	0.487372	55.2295	0.254617
55.2738	0.343553	0.254745	55.2738	0.536202	0.349645	55.2738	0.240548	0.209504	55.2738	0.291971	0.277326	55.2738	0.548966	0.352455	55.2738	0.227594	0.182209	55.2738	0.131262	0.251367	55.2738	0.281604	0.302382	55.2738	0.123599	0.239535	55.2738	0.417042	0.199815	55.2738	0.803072	0.424207	55.2738	0.35827	0.327309	55.2738	0.558141	0.463342	55.2738	0.554908	0.472183	55.2738	0.353067	0.489601	55.2738	0.422512	0.484638	55.2745	0.252565
55.3186	0.339485	0.251728	55.3186	0.531391	0.346508	55.3186	0.237271	0.206649	55.3186	0.2887	0.274218	55.3186	0.544217	0.349406	55.3186	0.224341	0.179605	55.3186	0.129933	0.248821	55.3186	0.278745	0.299312	55.3186	0.122305	0.237028	55.3186	0.411408	0.197116	55.3186	0.797346	0.421182	55.3186	0.3548	0.324139	55.3186	0.554462	0.460288	55.3186	0.551332	0.469141	55.3186	0.351065	0.486825	55.3186	0.420003	0.48176	55.3214	0.25044
55.3639	0.335436	0.248726	55.3639	0.526585	0.343375	55.3639	0.234025	0.203823	55.3639	0.285444	0.271126	55.3639	0.539473	0.34636	55.3639	0.221122	0.177028	55.3639	0.128608	0.246285	55.3639	0.275896	0.296253	55.3639	0.121018	0.234533	55.3639	0.405817	0.194437	55.3639	0.791611	0.418152	55.3639	0.351338	0.320976	55.3639	0.550774	0.457227	55.3639	0.547749	0.466092	55.3639	0.349059	0.484043	55.3639	0.417489	0.478876	55.3619	0.248592
55.4109	0.33129	0.245651	55.4109	0.521652	0.340157	55.4109	0.230715	0.20094	55.4109	0.282111	0.26796	55.4109	0.534598	0.34323	55.4109	0.217846	0.174405	55.4109	0.127252	0.243687	55.4109	0.272976	0.293117	55.4109	0.1197	0.231981	55.4109	0.400106	0.191701	55.4109	0.785705	0.415033	55.4109	0.347786	0.317731	55.4109	0.546972	0.454071	55.4109	0.544057	0.46295	55.4109	0.346992	0.481176	55.4109	0.414899	0.475906	55.4082	0.24649
55.4588	0.327048	0.242506	55.4588	0.516589	0.336856	55.4588	0.227343	0.198003	55.4588	0.278702	0.264722	55.4588	0.529593	0.340017	55.4588	0.214515	0.171738	55.4588	0.125864	0.241028	55.4588	0.269988	0.289909	55.4588	0.118353	0.229369	55.4588	0.394279	0.188909	55.4588	0.77963	0.411824	55.4588	0.344145	0.314404	55.4588	0.543055	0.450819	55.4588	0.540259	0.459718	55.4588	0.344864	0.478226	55.4588	0.412235	0.472849	55.4556	0.244344
55.5057	0.322955	0.239471	55.5057	0.511685	0.333659	55.5057	0.224101	0.19518	55.5057	0.275412	0.261597	55.5057	0.524744	0.336903	55.5057	0.211317	0.169179	55.5057	0.124525	0.238465	55.5057	0.267101	0.28681	55.5057	0.117052	0.226847	55.5057	0.38867	0.186222	55.5057	0.773731	0.408708	55.5057	0.34062	0.311184	55.5057	0.539246	0.447657	55.5057	0.53657	0.456579	55.5057	0.342797	0.47536	55.5057	0.409648	0.469883	55.5026	0.242217
55.5498	0.319093	0.236607	55.5498	0.507045	0.330633	55.5498	0.221054	0.192525	55.5498	0.272309	0.258649	55.5498	0.520152	0.333955	55.5498	0.208318	0.166777	55.5498	0.123264	0.236051	55.5498	0.264377	0.283884	55.5498	0.115824	0.224469	55.5498	0.38339	0.183692	55.5498	0.768133	0.405751	55.5498	0.337284	0.308136	55.5498	0.535626	0.444651	55.5498	0.53307	0.4536	55.5498	0.340837	0.472641	55.5498	0.407194	0.467068	55.5479	0.240176
55.5915	0.315478	0.233927	55.5915	0.502685	0.32779	55.5915	0.218211	0.19005	55.5915	0.269404	0.25589	55.5915	0.515837	0.331185	55.5915	0.205524	0.164541	55.5915	0.122085	0.233793	55.5915	0.261824	0.281143	55.5915	0.114676	0.222243	55.5915	0.378457	0.181328	55.5915	0.762861	0.402966	55.5915	0.334152	0.305275	55.5915	0.532212	0.441817	55.5915	0.529774	0.450796	55.5915	0.338992	0.470082	55.5915	0.404885	0.464419	55.5955	0.238031
55.6318	0.31203	0.231371	55.6318	0.498511	0.325068	55.6318	0.21551	0.187697	55.6318	0.266632	0.253258	55.6318	0.511705	0.328532	55.6318	0.202873	0.162418	55.6318	0.120963	0.231643	55.6318	0.259388	0.278527	55.6318	0.113581	0.220121	55.6318	0.373765	0.17908	55.6318	0.757801	0.400293	55.6318	0.331156	0.302538	55.6318	0.52893	0.439093	55.6318	0.526609	0.448103	55.6318	0.337221	0.467627	55.6318	0.402669	0.461877	55.6392	0.236067
55.6804	0.307802	0.228235	55.6804	0.493375	0.321719	55.6804	0.212203	0.184817	55.6804	0.263231	0.250027	55.6804	0.506621	0.325268	55.6804	0.199632	0.159824	55.6804	0.11959	0.229013	55.6804	0.256399	0.275318	55.6804	0.112239	0.21752	55.6804	0.36802	0.176328	55.6804	0.751565	0.396999	55.6804	0.327468	0.299168	55.6804	0.52488	0.43573	55.6804	0.522711	0.444786	55.6804	0.33504	0.464603	55.6804	0.39994	0.458747	55.6831	0.234096
55.7256	0.303937	0.225369	55.7256	0.488657	0.318642	55.7256	0.209194	0.182196	55.7256	0.26012	0.247073	55.7256	0.501953	0.322271	55.7256	0.196687	0.157466	55.7256	0.118338	0.226616	55.7256	0.253666	0.272382	55.7256	0.111016	0.21515	55.7256	0.362783	0.173819	55.7256	0.745823	0.393966	55.7256	0.324083	0.296076	55.7256	0.521144	0.432629	55.7256	0.519119	0.44173	55.7256	0.333034	0.461821	55.7256	0.397429	0.455867	55.7285	0.23206
55.7698	0.300168	0.222574	55.7698	0.484033	0.315627	55.7698	0.206268	0.179648	55.7698	0.257084	0.244189	55.7698	0.497382	0.319336	55.7698	0.193828	0.155177	55.7698	0.117121	0.224286	55.7698	0.250997	0.269516	55.7698	0.109826	0.212844	55.7698	0.357688	0.171377	55.7698	0.740187	0.390989	55.7698	0.320767	0.293046	55.7698	0.517469	0.429578	55.7698	0.515593	0.438729	55.7698	0.331066	0.459092	55.7698	0.394966	0.453042	55.7722	0.23011
55.8171	0.296178	0.219616	55.8171	0.479118	0.312422	55.8171	0.20318	0.176959	55.8171	0.253868	0.241134	55.8171	0.492523	0.316216	55.8171	0.190814	0.152764	55.8171	0.115837	0.221827	55.8171	0.24817	0.266482	55.8171	0.108569	0.210409	55.8171	0.352307	0.168799	55.8171	0.734183	0.387818	55.8171	0.317244	0.289828	55.8171	0.513545	0.426321	55.8171	0.511834	0.435531	55.8171	0.32897	0.456185	55.8171	0.392343	0.450033	55.8186	0.228051
55.8643	0.292207	0.216671	55.8643	0.474197	0.309213	55.8643	0.200113	0.174288	55.8643	0.25066	0.238087	55.8643	0.487662	0.313096	55.8643	0.187827	0.150373	55.8643	0.114561	0.219384	55.8643	0.245354	0.263457	55.8643	0.107324	0.207995	55.8643	0.346965	0.16624	55.8643	0.728162	0.384637	55.8643	0.313721	0.286609	55.8643	0.509602	0.423048	55.8643	0.508063	0.432322	55.8643	0.32687	0.453273	55.8643	0.389715	0.447018	55.8631	0.226079
55.9089	0.288462	0.213895	55.9089	0.469532	0.306171	55.9089	0.19723	0.171776	55.9089	0.247631	0.235209	55.9089	0.483057	0.310139	55.9089	0.185021	0.148126	55.9089	0.113359	0.217083	55.9089	0.242694	0.260602	55.9089	0.106154	0.205727	55.9089	0.341937	0.16383	55.9089	0.722442	0.381615	55.9089	0.310381	0.283559	55.9089	0.50585	0.419933	55.9089	0.504479	0.429272	55.9089	0.324876	0.450508	55.9089	0.38722	0.444156	55.9037	0.224306
55.9537	0.284733	0.211129	55.9537	0.464861	0.303126	55.9537	0.194365	0.169281	55.9537	0.244609	0.232339	55.9537	0.478447	0.307179	55.9537	0.182239	0.145899	55.9537	0.112165	0.214795	55.9537	0.240043	0.257755	55.9537	0.104992	0.203477	55.9537	0.336943	0.161438	55.9537	0.716706	0.378586	55.9537	0.307041	0.280507	55.9537	0.502077	0.416801	55.9537	0.50088	0.42621	55.9537	0.322877	0.447736	55.9537	0.384719	0.441288	55.9535	0.222068
55.9992	0.280983	0.208349	55.9992	0.460142	0.300049	55.9992	0.191492	0.166779	55.9992	0.241565	0.229448	55.9992	0.47379	0.304189	55.9992	0.179452	0.143667	55.9992	0.110964	0.212495	55.9992	0.237375	0.25489	55.9992	0.103829	0.201222	55.9992	0.331933	0.159037	55.9992	0.710899	0.375518	55.9992	0.303669	0.277427	55.9992	0.498251	0.413625	55.9992	0.497234	0.423107	55.9992	0.320852	0.444929	55.9992	0.382188	0.438384	55.999	0.220072
56.0442	0.27728	0.205603	56.0442	0.455455	0.296992	56.0442	0.188662	0.164314	56.0442	0.238552	0.226586	56.0442	0.469166	0.30122	56.0442	0.176709	0.141471	56.0442	0.109778	0.210224	56.0442	0.234734	0.252054	56.0442	0.102681	0.198998	56.0442	0.326995	0.156671	56.0442	0.705118	0.372464	56.0442	0.300323	0.27437	56.0442	0.494435	0.410457	56.0442	0.4936	0.420015	56.0442	0.318836	0.442132	56.0442	0.379667	0.435493	56.0445	0.21807
56.0893	0.273591	0.202868	56.0893	0.450761	0.293931	56.0893	0.18585	0.161865	56.0893	0.235547	0.223732	56.0893	0.464533	0.298245	56.0893	0.173987	0.139292	56.0893	0.108594	0.207958	56.0893	0.232101	0.249227	56.0893	0.101542	0.196789	56.0893	0.322088	0.15432	56.0893	0.699317	0.3694	56.0893	0.296975	0.271311	56.0893	0.490599	0.407273	56.0893	0.489949	0.416908	56.0893	0.316811	0.439325	56.0893	0.377138	0.432592	56.088	0.21615
56.1342	0.26996	0.200175	56.1342	0.446116	0.290902	56.1342	0.183089	0.159461	56.1342	0.232583	0.220917	56.1342	0.459948	0.295302	56.1342	0.171317	0.137155	56.1342	0.107429	0.205726	56.1342	0.229506	0.246441	56.1342	0.100421	0.194617	56.1342	0.317269	0.152012	56.1342	0.693562	0.36636	56.1342	0.293665	0.268287	56.1342	0.486789	0.404109	56.1342	0.486324	0.413823	56.1342	0.314801	0.436537	56.1342	0.374628	0.429714	56.136	0.214057
56.1795	0.266308	0.197468	56.1795	0.441423	0.287842	56.1795	0.180322	0.15705	56.1795	0.229598	0.218082	56.1795	0.455311	0.292325	56.1795	0.168644	0.135015	56.1795	0.106256	0.203479	56.1795	0.226894	0.243635	56.1795	0.0992951	0.192435	56.1795	0.312436	0.149696	56.1795	0.687731	0.36328	56.1795	0.290321	0.265232	56.1795	0.482923	0.4009	56.1795	0.482647	0.410694	56.1795	0.312763	0.433711	56.1795	0.372083	0.426794	56.1815	0.212065
56.2248	0.26269	0.194784	56.2248	0.436748	0.284794	56.2248	0.177586	0.154668	56.2248	0.226636	0.215268	56.2248	0.450689	0.289358	56.2248	0.166007	0.132903	56.2248	0.105091	0.201248	56.2248	0.224302	0.240852	56.2248	0.0981783	0.190271	56.2248	0.307658	0.147406	56.2248	0.681905	0.360203	56.2248	0.286995	0.262193	56.2248	0.479059	0.397692	56.2248	0.478969	0.407565	56.2248	0.310725	0.430885	56.2248	0.369538	0.423875	56.2272	0.21007
56.2689	0.259181	0.192183	56.2689	0.432196	0.281825	56.2689	0.174942	0.152365	56.2689	0.223762	0.212538	56.2689	0.446184	0.286465	56.2689	0.16346	0.130864	56.2689	0.10396	0.199082	56.2689	0.221785	0.23815	56.2689	0.0970948	0.188171	56.2689	0.303038	0.145193	56.2689	0.676216	0.357197	56.2689	0.283756	0.259235	56.2689	0.475282	0.394557	56.2689	0.475373	0.404505	56.2689	0.308732	0.428121	56.2689	0.36705	0.42102	56.271	0.208154
56.3137	0.255645	0.189561	56.3137	0.427586	0.278819	56.3137	0.172285	0.150051	56.3137	0.220861	0.209782	56.3137	0.441618	0.283533	56.3137	0.160904	0.128818	56.3137	0.102817	0.196894	56.3137	0.219246	0.235423	56.3137	0.0960016	0.186052	56.3137	0.298392	0.142967	56.3137	0.670436	0.354144	56.3137	0.280479	0.25624	56.3137	0.471444	0.391371	56.3137	0.471717	0.401394	56.3137	0.306705	0.42531	56.3137	0.364519	0.418118	56.3122	0.206372
56.3628	0.251809	0.186717	56.3628	0.422565	0.275545	56.3628	0.169415	0.147551	56.3628	0.217713	0.206792	56.3628	0.436639	0.280337	56.3628	0.158147	0.126611	56.3628	0.101576	0.194517	56.3628	0.216487	0.232461	56.3628	0.094815	0.183753	56.3628	0.293369	0.14056	56.3628	0.664116	0.350806	56.3628	0.276909	0.252979	56.3628	0.467248	0.387888	56.3628	0.467715	0.397989	56.3628	0.304487	0.422235	56.3628	0.361749	0.414941	56.3629	0.204178
56.4087	0.248245	0.184074	56.4087	0.417879	0.27249	56.4087	0.166758	0.145237	56.4087	0.214784	0.20401	56.4087	0.431986	0.27735	56.4087	0.155598	0.124571	56.4087	0.100422	0.192308	56.4087	0.213921	0.229705	56.4087	0.0937108	0.181613	56.4087	0.288715	0.138331	56.4087	0.658195	0.347678	56.4087	0.27358	0.249938	56.4087	0.463318	0.384625	56.4087	0.463963	0.394796	56.4087	0.302408	0.419351	56.4087	0.35915	0.411959	56.4074	0.202268
56.4556	0.244601	0.181372	56.4556	0.413069	0.269353	56.4556	0.16405	0.142879	56.4556	0.211789	0.201165	56.4556	0.427204	0.274279	56.4556	0.153009	0.122498	56.4556	0.0992399	0.190044	56.4556	0.211292	0.226882	56.4556	0.0925821	0.179425	56.4556	0.283973	0.136058	56.4556	0.652094	0.344456	56.4556	0.270163	0.246816	56.4556	0.45927	0.381264	56.4556	0.460094	0.391504	56.4556	0.300262	0.416376	56.4556	0.356468	0.408883	56.4527	0.200295
56.4992	0.241278	0.178908	56.4992	0.408666	0.266482	56.4992	0.16159	0.140736	56.4992	0.209056	0.19857	56.4992	0.42282	0.271465	56.4992	0.150661	0.120618	56.4992	0.0981608	0.187978	56.4992	0.20889	0.224303	56.4992	0.0915522	0.177429	56.4992	0.279661	0.133993	56.4992	0.646486	0.341493	56.4992	0.267036	0.243959	56.4992	0.45555	0.378176	56.4992	0.456534	0.388474	56.4992	0.298289	0.41364	56.4992	0.354	0.406052	56.4982	0.198364
56.5417	0.238052	0.176515	56.5417	0.404376	0.263685	56.5417	0.159212	0.138665	56.5417	0.206402	0.196049	56.5417	0.418545	0.26872	56.5417	0.148396	0.118804	56.5417	0.0971128	0.185971	56.5417	0.206554	0.221794	56.5417	0.0905541	0.175495	56.5417	0.275487	0.131993	56.5417	0.641003	0.338597	56.5417	0.263989	0.241176	56.5417	0.451915	0.375159	56.5417	0.45305	0.38551	56.5417	0.29636	0.410964	56.5417	0.351585	0.403281	56.5425	0.196482
56.5879	0.234555	0.173923	56.5879	0.399707	0.26064	56.5879	0.156643	0.136427	56.5879	0.203524	0.193315	56.5879	0.413889	0.26573	56.5879	0.145955	0.11685	56.5879	0.0959756	0.183793	56.5879	0.204015	0.219068	56.5879	0.0894742	0.173402	56.5879	0.270976	0.129831	56.5879	0.635016	0.335434	56.5879	0.260676	0.238149	56.5879	0.447946	0.371863	56.5879	0.449243	0.38227	56.5879	0.294251	0.408041	56.5879	0.348943	0.400251	56.5894	0.194492
56.6326	0.231223	0.171452	56.6326	0.39524	0.257727	56.6326	0.154206	0.134305	56.6326	0.20078	0.190709	56.6326	0.409429	0.262867	56.6326	0.143645	0.115001	56.6326	0.0948921	0.181718	56.6326	0.20159	0.216465	56.6326	0.0884465	0.17141	56.6326	0.266691	0.127779	56.6326	0.629267	0.332398	56.6326	0.257508	0.235255	56.6326	0.444134	0.3687	56.6326	0.445582	0.379155	56.6326	0.292225	0.405231	56.6326	0.346404	0.397339	56.6363	0.192522
56.6799	0.227718	0.168853	56.6799	0.390519	0.254649	56.6799	0.151652	0.132081	56.6799	0.197893	0.187967	56.6799	0.404714	0.25984	56.6799	0.141231	0.113068	56.6799	0.0937515	0.179534	56.6799	0.199033	0.213718	56.6799	0.0873693	0.169323	56.6799	0.2622	0.125627	56.6799	0.623173	0.329179	56.6799	0.254165	0.2322	56.6799	0.440095	0.365346	56.6799	0.441696	0.375849	56.6799	0.290076	0.402251	56.6799	0.343709	0.394248	56.6802	0.190674
56.7231	0.224532	0.166491	56.7231	0.386209	0.251838	56.7231	0.14934	0.130066	56.7231	0.195269	0.185474	56.7231	0.400405	0.257073	56.7231	0.13905	0.111322	56.7231	0.092714	0.177547	56.7231	0.196699	0.211213	56.7231	0.0863933	0.167431	56.7231	0.258129	0.123676	56.7231	0.617591	0.32623	56.7231	0.251116	0.229415	56.7231	0.436394	0.362274	56.7231	0.438132	0.372816	56.7231	0.288105	0.399518	56.7231	0.341238	0.391413	56.7237	0.188841
56.768	0.221263	0.164067	56.768	0.381764	0.24894	56.768	0.146975	0.128007	56.768	0.192573	0.182914	56.768	0.39596	0.254219	56.768	0.136826	0.109541	56.768	0.0916481	0.175506	56.768	0.194299	0.208635	56.768	0.0853936	0.165494	56.768	0.253963	0.12168	56.768	0.611819	0.323181	56.768	0.247976	0.226546	56.768	0.432564	0.359094	56.768	0.43444	0.369675	56.768	0.286066	0.39669	56.768	0.338679	0.388479	56.7702	0.186911
56.8139	0.217957	0.161615	56.8139	0.377244	0.245993	56.8139	0.144594	0.125933	56.8139	0.189845	0.180322	56.8139	0.391437	0.251316	56.8139	0.134588	0.10775	56.8139	0.09057	0.173441	56.8139	0.191862	0.206018	56.8139	0.0843844	0.163538	56.8139	0.249761	0.119667	56.8139	0.605933	0.320072	56.8139	0.24479	0.223635	56.8139	0.428656	0.35585	56.8139	0.430672	0.366468	56.8139	0.283985	0.393804	56.8139	0.336067	0.385482	56.809	0.185293
56.8619	0.214519	0.159066	56.8619	0.372516	0.24291	56.8619	0.142127	0.123785	56.8619	0.187006	0.177626	56.8619	0.386705	0.248277	56.8619	0.132274	0.105897	56.8619	0.0894499	0.171296	56.8619	0.189319	0.203287	56.8619	0.0833349	0.161504	56.8619	0.245402	0.117578	56.8619	0.59976	0.316811	56.8619	0.241465	0.220598	56.8619	0.424555	0.352446	56.8619	0.426713	0.363099	56.8619	0.2818	0.390774	56.8619	0.333324	0.382336	56.8569	0.183299
56.9054	0.211437	0.156781	56.9054	0.368253	0.240129	56.9054	0.139925	0.121867	56.9054	0.184459	0.175207	56.9054	0.382436	0.245537	56.9054	0.13021	0.104244	56.9054	0.088446	0.169374	56.9054	0.187032	0.200832	56.9054	0.0823941	0.159681	56.9054	0.241505	0.115711	56.9054	0.594179	0.313863	56.9054	0.238475	0.217866	56.9054	0.420844	0.349365	56.9054	0.423128	0.360049	56.9054	0.279823	0.388033	56.9054	0.330839	0.379486	56.9024	0.181433
56.9505	0.208283	0.154442	56.9505	0.363864	0.237268	56.9505	0.13768	0.119912	56.9505	0.181852	0.17273	56.9505	0.378042	0.242716	56.9505	0.128105	0.10256	56.9505	0.0874201	0.167409	56.9505	0.184685	0.198312	56.9505	0.0814327	0.157817	56.9505	0.237528	0.113806	56.9505	0.588423	0.310823	56.9505	0.235406	0.215063	56.9505	0.417014	0.346185	56.9505	0.419426	0.356898	56.9505	0.277782	0.385202	56.9505	0.328273	0.376543	56.9485	0.179522
56.9946	0.205216	0.152168	56.9946	0.359571	0.234468	56.9946	0.135506	0.118018	56.9946	0.179314	0.17032	56.9946	0.373743	0.239955	56.9946	0.126067	0.100928	56.9946	0.0864232	0.1655	56.9946	0.182396	0.195854	56.9946	0.0804975	0.156005	56.9946	0.233669	0.111957	56.9946	0.582777	0.307841	56.9946	0.232413	0.212328	56.9946	0.413254	0.343064	56.9946	0.415789	0.353804	56.9946	0.275777	0.382423	56.9946	0.325753	0.373652	56.9982	0.177484
57.0406	0.202066	0.149832	57.0406	0.355134	0.231575	57.0406	0.133282	0.116081	57.0406	0.176706	0.167842	57.0406	0.369298	0.237102	57.0406	0.123983	0.0992593	57.0406	0.0854007	0.163542	57.0406	0.180039	0.193323	57.0406	0.0795365	0.154143	57.0406	0.229716	0.110063	57.0406	0.576928	0.304751	57.0406	0.229329	0.20951	57.0406	0.409356	0.339828	57.0406	0.412017	0.350594	57.0406	0.273699	0.379541	57.0406	0.323138	0.370652	57.0392	0.175809
57.0852	0.199008	0.147565	57.0852	0.350801	0.228749	57.0852	0.131132	0.114209	57.0852	0.174172	0.165435	57.0852	0.364956	0.234314	57.0852	0.121967	0.0976455	57.0852	0.084412	0.161649	57.0852	0.177747	0.190863	57.0852	0.0786029	0.152333	57.0852	0.225887	0.108228	57.0852	0.571201	0.301725	57.0852	0.226327	0.206768	57.0852	0.405535	0.336656	57.0852	0.408318	0.347447	57.0852	0.271663	0.376717	57.0852	0.320574	0.367711	57.0859	0.173916
57.1302	0.195977	0.145317	57.1302	0.346478	0.225931	57.1302	0.129009	0.112359	57.1302	0.171657	0.163047	57.1302	0.360624	0.231533	57.1302	0.119976	0.0960512	57.1302	0.0834334	0.159775	57.1302	0.175471	0.188418	57.1302	0.0776785	0.150542	57.1302	0.222099	0.106413	57.1302	0.565472	0.298699	57.1302	0.223343	0.204042	57.1302	0.401711	0.333482	57.1302	0.404615	0.344296	57.1302	0.269624	0.37389	57.1302	0.318006	0.364766	57.1306	0.172102
57.1761	0.192918	0.143049	57.1761	0.342091	0.22307	57.1761	0.126876	0.110502	57.1761	0.16912	0.160637	57.1761	0.356228	0.22871	57.1761	0.117974	0.0944486	57.1761	0.0824486	0.157889	57.1761	0.173171	0.185949	57.1761	0.0767453	0.148733	57.1761	0.218287	0.104587	57.1761	0.559641	0.295619	57.1761	0.220325	0.201285	57.1761	0.397817	0.330249	57.1761	0.400843	0.341086	57.1761	0.267549	0.371012	57.1761	0.315391	0.361765	57.1795	0.170138
57.2193	0.190056	0.140927	57.2193	0.337964	0.220379	57.2193	0.124889	0.108771	57.2193	0.166745	0.158381	57.2193	0.352089	0.226053	57.2193	0.116109	0.0929557	57.2193	0.0815302	0.15613	57.2193	0.171016	0.183634	57.2193	0.0758745	0.147046	57.2193	0.214729	0.102882	57.2193	0.554137	0.292712	57.2193	0.217493	0.198697	57.2193	0.39414	0.327196	57.2193	0.39728	0.338054	57.2193	0.265591	0.368297	57.2193	0.312919	0.358931	57.2237	0.168368
57.2637	0.187158	0.138778	57.2637	0.333764	0.21764	57.2637	0.122885	0.107026	57.2637	0.164339	0.156095	57.2637	0.347876	0.223348	57.2637	0.114228	0.0914499	57.2637	0.0806019	0.154352	57.2637	0.168831	0.181288	57.2637	0.0749957	0.145343	57.2637	0.211136	0.101161	57.2637	0.54852	0.289745	57.2637	0.21462	0.196073	57.2637	0.390385	0.324079	57.2637	0.393641	0.334957	57.2637	0.26359	0.365523	57.2637	0.310395	0.356035	57.2715	0.166444
57.31	0.184135	0.136536	57.31	0.329355	0.214765	57.31	0.120803	0.105212	57.31	0.161828	0.153711	57.31	0.343452	0.220508	57.31	0.112274	0.0898855	57.31	0.0796357	0.152502	57.31	0.166549	0.178838	57.31	0.0740833	0.143574	57.31	0.207396	0.0993686	57.31	0.542605	0.28662	57.31	0.211614	0.193327	57.31	0.38643	0.320796	57.31	0.389806	0.331694	57.31	0.261484	0.362602	57.31	0.307735	0.352984	57.3106	0.16491
57.357	0.181128	0.134307	57.357	0.32495	0.211892	57.357	0.118741	0.103417	57.357	0.159334	0.151341	57.357	0.339029	0.217668	57.357	0.110341	0.0883382	57.357	0.0786784	0.150669	57.357	0.164278	0.176399	57.357	0.0731808	0.141825	57.357	0.20369	0.0975928	57.357	0.536676	0.283488	57.357	0.208618	0.190589	57.357	0.382462	0.317502	57.357	0.385957	0.328419	57.357	0.259372	0.359673	57.357	0.305064	0.349921	57.3525	0.163275
57.4079	0.177891	0.131906	57.4079	0.32018	0.208782	57.4079	0.116529	0.10149	57.4079	0.156648	0.148791	57.4079	0.334236	0.21459	57.4079	0.108271	0.0866803	57.4079	0.0776491	0.148698	57.4079	0.161828	0.173768	57.4079	0.0722162	0.139956	57.4079	0.199711	0.0956864	57.4079	0.53023	0.280083	57.4079	0.205381	0.187632	57.4079	0.378146	0.313919	57.4079	0.38177	0.324856	57.4079	0.257077	0.356491	57.4079	0.302159	0.346589	57.3993	0.161412
57.4505	0.175217	0.129924	57.4505	0.316222	0.206201	57.4505	0.114709	0.0999048	57.4505	0.154431	0.146685	57.4505	0.330253	0.212034	57.4505	0.10657	0.085319	57.4505	0.0767997	0.147071	57.4505	0.1598	0.171591	57.4505	0.0714249	0.138422	57.4505	0.196435	0.0941168	57.4505	0.52486	0.277247	57.4505	0.202701	0.185184	57.4505	0.374548	0.310932	57.4505	0.378278	0.321885	57.4505	0.255165	0.353839	57.4505	0.299736	0.343809	57.4445	0.159653
57.4907	0.172696	0.128054	57.4907	0.312472	0.203756	57.4907	0.112998	0.098415	57.4907	0.152341	0.1447	57.4907	0.326478	0.20961	57.4907	0.104973	0.0840405	57.4907	0.0759993	0.145538	57.4907	0.157884	0.169534	57.4907	0.0706833	0.136985	57.4907	0.193355	0.0926411	57.4907	0.519757	0.274551	57.4907	0.200167	0.182868	57.4907	0.371126	0.308092	57.4907	0.374955	0.319058	57.4907	0.253348	0.35132	57.4907	0.29743	0.341164	57.4961	0.157623
57.5366	0.169879	0.125965	57.5366	0.308264	0.201012	57.5366	0.111092	0.0967553	57.5366	0.150006	0.142482	57.5366	0.322234	0.206885	57.5366	0.103196	0.0826175	57.5366	0.0751036	0.143823	57.5366	0.155739	0.16723	57.5366	0.069858	0.135386	57.5366	0.189923	0.0909969	57.5366	0.514006	0.271513	57.5366	0.197326	0.180273	57.5366	0.367269	0.30489	57.5366	0.371207	0.315868	57.5366	0.251299	0.348479	57.5366	0.294828	0.338179	57.5414	0.1559
57.5845	0.166966	0.123806	57.5845	0.303889	0.198159	57.5845	0.109128	0.0950446	57.5845	0.147592	0.140189	57.5845	0.317816	0.204049	57.5845	0.101367	0.0811535	57.5845	0.0741769	0.142048	57.5845	0.153514	0.164841	57.5845	0.0690095	0.133741	57.5845	0.186387	0.0893026	57.5845	0.508006	0.268344	57.5845	0.194378	0.17758	57.5845	0.363242	0.301547	57.5845	0.367291	0.312536	57.5845	0.24916	0.345513	57.5845	0.292109	0.33506	57.5867	0.154162
57.6329	0.164082	0.121667	57.6329	0.299533	0.195319	57.6329	0.10719	0.0933562	57.6329	0.145201	0.137917	57.6329	0.313409	0.201219	57.6329	0.0995637	0.0797097	57.6329	0.0732588	0.14029	57.6329	0.151303	0.162467	57.6329	0.068171	0.132116	57.6329	0.182897	0.0876305	57.6329	0.502007	0.265175	57.6329	0.191448	0.174903	57.6329	0.359211	0.2982	57.6329	0.363368	0.309198	57.6329	0.24702	0.342544	57.6329	0.289383	0.331934	57.6287	0.152554
57.6749	0.161572	0.119806	57.6749	0.295724	0.192835	57.6749	0.105508	0.0918913	57.6749	0.143118	0.135939	57.6749	0.309547	0.19874	57.6749	0.0979998	0.0784577	57.6749	0.0724574	0.138756	57.6749	0.149373	0.160394	57.6749	0.0674419	0.130703	57.6749	0.17987	0.0861803	57.6749	0.49674	0.262393	57.6749	0.188888	0.172564	57.6749	0.355669	0.295259	57.6749	0.359918	0.306262	57.6749	0.245137	0.339934	57.6749	0.286985	0.329183	57.6752	0.150802
57.7172	0.159091	0.117966	57.7172	0.29194	0.190368	57.7172	0.103849	0.090447	57.7172	0.141057	0.133982	57.7172	0.305704	0.196272	57.7172	0.0964588	0.0772239	57.7172	0.0716634	0.137235	57.7172	0.147458	0.158338	57.7172	0.0667206	0.129305	57.7172	0.176886	0.0847506	57.7172	0.491487	0.259618	57.7172	0.186347	0.170243	57.7172	0.352134	0.292325	57.7172	0.356472	0.30333	57.7172	0.243256	0.337326	57.7172	0.284585	0.326431	57.721	0.149086
57.7621	0.156497	0.116042	57.7621	0.287965	0.187776	57.7621	0.10212	0.0889405	57.7621	0.138901	0.131934	57.7621	0.301658	0.193674	57.7621	0.094853	0.0759383	57.7621	0.0708328	0.135645	57.7621	0.145449	0.156181	57.7621	0.0659657	0.127842	57.7621	0.173776	0.0832606	57.7621	0.485947	0.256692	57.7621	0.18368	0.167806	57.7621	0.348402	0.289227	57.7621	0.352831	0.300232	57.7621	0.24127	0.334571	57.7621	0.28205	0.323523	57.7661	0.147403
57.8097	0.153787	0.114033	57.8097	0.283789	0.185052	57.8097	0.100317	0.0873709	57.8097	0.136644	0.129789	57.8097	0.297397	0.190939	57.8097	0.0931801	0.0745991	57.8097	0.0699628	0.133979	57.8097	0.143342	0.153919	57.8097	0.0651744	0.126309	57.8097	0.170537	0.0817086	57.8097	0.480099	0.253602	57.8097	0.180879	0.165248	57.8097	0.34446	0.285955	57.8097	0.348982	0.296957	57.8097	0.239167	0.331655	57.8097	0.279368	0.320446	57.8102	0.145776
57.8566	0.151147	0.112076	57.8566	0.279693	0.182382	57.8566	0.0985657	0.0858453	57.8566	0.134438	0.127695	57.8566	0.293211	0.188251	57.8566	0.0915541	0.0732973	57.8566	0.0691132	0.132352	57.8566	0.141279	0.151704	57.8566	0.0643998	0.124807	57.8566	0.167388	0.0801998	57.8566	0.474338	0.25056	57.8566	0.178136	0.162742	57.8566	0.340575	0.282729	57.8566	0.345184	0.293724	57.8566	0.237089	0.328773	57.8566	0.276719	0.317407	57.8584	0.144021
57.9005	0.148699	0.11026	57.9005	0.275874	0.179891	57.9005	0.096946	0.0844346	57.9005	0.132388	0.125748	57.9005	0.2893	0.18574	57.9005	0.0900509	0.0720939	57.9005	0.0683248	0.130842	57.9005	0.13936	0.149643	57.9005	0.0636792	0.123411	57.9005	0.164477	0.0788048	57.9005	0.468944	0.24771	57.9005	0.17558	0.160407	57.9005	0.336934	0.279707	57.9005	0.341622	0.290693	57.9005	0.235137	0.326066	57.9005	0.274233	0.314556	57.9003	0.14249
57.9456	0.146235	0.108433	57.9456	0.272008	0.17737	57.9456	0.09532	0.0830184	57.9456	0.13032	0.123783	57.9456	0.285335	0.183194	57.9456	0.0885427	0.0708864	57.9456	0.0675301	0.12932	57.9456	0.137422	0.147562	57.9456	0.0629507	0.121999	57.9456	0.161554	0.0774047	57.9456	0.463461	0.244814	57.9456	0.172995	0.158045	57.9456	0.33323	0.276632	57.9456	0.337994	0.287607	57.9456	0.233146	0.323305	57.9456	0.2717	0.311651	57.9474	0.140793
57.9898	0.143856	0.106669	57.9898	0.26825	0.17492	57.9898	0.0937535	0.0816541	57.9898	0.128316	0.12188	57.9898	0.281474	0.180716	57.9898	0.08709	0.0697234	57.9898	0.0667616	0.127848	57.9898	0.135544	0.145546	57.9898	0.0622448	0.120631	57.9898	0.158736	0.0760544	57.9898	0.458109	0.241987	57.9898	0.170484	0.155751	57.9898	0.329612	0.273628	57.9898	0.334448	0.284589	57.9898	0.231195	0.320601	57.9898	0.269224	0.30881	57.9916	0.139214
58.0389	0.141243	0.104732	58.0389	0.264098	0.172212	58.0389	0.0920371	0.0801592	58.0389	0.126108	0.119783	58.0389	0.277203	0.177974	58.0389	0.0855007	0.068451	58.0389	0.0659178	0.126232	58.0389	0.133477	0.143326	58.0389	0.0614667	0.119123	58.0389	0.15565	0.0745758	58.0389	0.45217	0.23885	58.0389	0.167713	0.15322	58.0389	0.325594	0.270293	58.0389	0.330507	0.281235	58.0389	0.229024	0.31759	58.0389	0.266471	0.305653	58.0366	0.137619
58.0849	0.13884	0.10295	58.0849	0.260254	0.169706	58.0849	0.0904636	0.0787888	58.0849	0.124071	0.117848	58.0849	0.273244	0.175432	58.0849	0.0840445	0.0672852	58.0849	0.0651417	0.124746	58.0849	0.131571	0.141278	58.0849	0.0607502	0.117735	58.0849	0.152818	0.0732191	58.0849	0.446648	0.235933	58.0849	0.165152	0.15088	58.0849	0.321855	0.267189	58.0849	0.326835	0.278111	58.0849	0.226998	0.31478	58.0849	0.263908	0.302713	58.0819	0.136015
58.1298	0.136519	0.101229	58.1298	0.256513	0.167266	58.1298	0.088946	0.077467	58.1298	0.122096	0.115972	58.1298	0.269388	0.172956	58.1298	0.0826424	0.0661627	58.1298	0.0643912	0.123309	58.1298	0.129723	0.139295	58.1298	0.0600566	0.11639	58.1298	0.150087	0.0719104	58.1298	0.441255	0.233084	58.1298	0.162665	0.148608	58.1298	0.318201	0.264156	58.1298	0.323243	0.275055	58.1298	0.225012	0.312026	58.1298	0.261402	0.299838	58.1286	0.13438
58.1716	0.134388	0.0996488	58.1716	0.253056	0.165012	58.1716	0.0875578	0.076258	58.1716	0.120279	0.114245	58.1716	0.26582	0.170665	58.1716	0.0813601	0.0651361	58.1716	0.0637025	0.12199	58.1716	0.128022	0.137468	58.1716	0.0594184	0.115154	58.1716	0.147583	0.0707108	58.1716	0.436251	0.230441	58.1716	0.16037	0.146511	58.1716	0.314807	0.261338	58.1716	0.319905	0.272214	58.1716	0.223164	0.309463	58.1716	0.259073	0.297167	58.1712	0.132902
58.2192	0.132016	0.0978898	58.2192	0.249183	0.162487	58.2192	0.0860174	0.0749164	58.2192	0.118249	0.112318	58.2192	0.26182	0.168097	58.2192	0.0799385	0.0639979	58.2192	0.0629353	0.120521	58.2192	0.126125	0.135431	58.2192	0.0587076	0.113776	58.2192	0.144802	0.0693783	58.2192	0.430622	0.227468	58.2192	0.157803	0.144165	58.2192	0.310986	0.258166	58.2192	0.316143	0.269013	58.2192	0.22108	0.306573	58.2192	0.256449	0.294157	58.2149	0.131362
58.2645	0.129791	0.0962403	58.2645	0.245527	0.160102	58.2645	0.0845793	0.0736639	58.2645	0.116342	0.110506	58.2645	0.25804	0.16567	58.2645	0.0786117	0.0629358	58.2645	0.0622163	0.119144	58.2645	0.124342	0.133516	58.2645	0.0580414	0.112485	58.2645	0.142201	0.068132	58.2645	0.425287	0.224649	58.2645	0.155384	0.141956	58.2645	0.307362	0.255158	58.2645	0.312572	0.265974	58.2645	0.219097	0.303824	58.2645	0.253959	0.291301	58.2613	0.129752
58.3096	0.127606	0.09462	58.3096	0.241908	0.157743	58.3096	0.0831695	0.072436	58.3096	0.114464	0.108722	58.3096	0.254295	0.163266	58.3096	0.0773122	0.0618954	58.3096	0.0615089	0.117789	58.3096	0.122583	0.131628	58.3096	0.0573864	0.111216	58.3096	0.139649	0.0669092	58.3096	0.419984	0.221848	58.3096	0.152994	0.139773	58.3096	0.303757	0.252165	58.3096	0.309018	0.26295	58.3096	0.217122	0.301085	58.3096	0.251482	0.28846	58.3052	0.128229
58.3543	0.125471	0.0930371	58.3543	0.238354	0.155426	58.3543	0.0818003	0.0712435	58.3543	0.112628	0.106979	58.3543	0.250613	0.160902	58.3543	0.07605	0.0608848	58.3543	0.0608188	0.116468	58.3543	0.120862	0.12978	58.3543	0.0567456	0.109974	58.3543	0.137162	0.0657179	58.3543	0.414752	0.219085	58.3543	0.15065	0.137631	58.3543	0.300198	0.249211	58.3543	0.305508	0.259963	58.3543	0.215171	0.298379	58.3543	0.249035	0.285654	58.3485	0.126735
58.4009	0.123297	0.0914244	58.4009	0.234708	0.153048	58.4009	0.0804103	0.0700329	58.4009	0.110754	0.105198	58.4009	0.246828	0.158472	58.4009	0.0747676	0.0598582	58.4009	0.0601151	0.11512	58.4009	0.119101	0.127889	58.4009	0.0560922	0.108707	58.4009	0.134633	0.0645059	58.4009	0.409358	0.216235	58.4009	0.148248	0.135437	58.4009	0.296527	0.246163	58.4009	0.301884	0.25688	58.4009	0.213155	0.295584	58.4009	0.246508	0.282755	58.3936	0.125212
58.4398	0.121478	0.0900758	58.4398	0.231642	0.151048	58.4398	0.0792535	0.0690254	58.4398	0.109185	0.103708	58.4398	0.243641	0.156426	58.4398	0.0737001	0.0590036	58.4398	0.0595272	0.113994	58.4398	0.117623	0.126302	58.4398	0.055544	0.107645	58.4398	0.132522	0.0634944	58.4398	0.404801	0.213828	58.4398	0.146231	0.133594	58.4398	0.293424	0.243587	58.4398	0.29882	0.254272	58.4398	0.211449	0.293218	58.4398	0.244369	0.280301	58.4441	0.123462
58.4859	0.119382	0.0885216	58.4859	0.228089	0.148732	58.4859	0.0779273	0.0678704	58.4859	0.107377	0.101991	58.4859	0.239945	0.154053	58.4859	0.0724746	0.0580225	58.4859	0.0588502	0.112698	58.4859	0.115913	0.124466	58.4859	0.0549116	0.106419	58.4859	0.130095	0.0623316	58.4859	0.399497	0.211026	58.4859	0.143897	0.131462	58.4859	0.289811	0.240587	58.4859	0.295251	0.251235	58.4859	0.209461	0.290461	58.4859	0.241876	0.277442	58.491	0.121878
58.5332	0.117249	0.0869402	58.5332	0.224453	0.146361	58.5332	0.0765848	0.0667011	58.5332	0.105539	0.100245	58.5332	0.236157	0.151621	58.5332	0.0712348	0.0570299	58.5332	0.0581626	0.111381	58.5332	0.114167	0.122591	58.5332	0.054265	0.105166	58.5332	0.127632	0.0611516	58.5332	0.394041	0.208144	58.5332	0.141511	0.129282	58.5332	0.286093	0.237501	58.5332	0.291579	0.24811	58.5332	0.207412	0.28762	58.5332	0.239307	0.274495	58.5382	0.120293
58.5805	0.115171	0.0853994	58.5805	0.22089	0.144038	58.5805	0.0752837	0.0655679	58.5805	0.103749	0.0985448	58.5805	0.232442	0.149236	58.5805	0.0700329	0.0560676	58.5805	0.0574934	0.1101	58.5805	0.112458	0.120755	58.5805	0.0536334	0.103942	58.5805	0.125238	0.0600045	58.5805	0.388664	0.205304	58.5805	0.139176	0.127149	58.5805	0.282429	0.234459	58.5805	0.287957	0.245029	58.5805	0.205391	0.284817	58.5805	0.236771	0.271585	58.588	0.11862
58.6261	0.113174	0.0839188	58.6261	0.217451	0.141795	58.6261	0.0740405	0.0644852	58.6261	0.102031	0.0969129	58.6261	0.228853	0.146931	58.6261	0.0688845	0.0551483	58.6261	0.0568518	0.108871	58.6261	0.110809	0.118985	58.6261	0.0530248	0.102763	58.6261	0.122944	0.0589055	58.6261	0.383446	0.202547	58.6261	0.136926	0.125093	58.6261	0.278872	0.231506	58.6261	0.284441	0.242037	58.6261	0.203426	0.282092	58.6261	0.234305	0.268757	58.631	0.117224
58.671	0.111244	0.0824871	58.671	0.21411	0.139616	58.671	0.0728426	0.0634418	58.671	0.100371	0.0953363	58.671	0.225361	0.144689	58.671	0.067779	0.0542632	58.671	0.056232	0.107684	58.671	0.109208	0.117266	58.671	0.0524329	0.101616	58.671	0.120731	0.0578452	58.671	0.378346	0.199854	58.671	0.134743	0.123098	58.671	0.275398	0.228622	58.671	0.281003	0.239111	58.671	0.201503	0.279426	58.671	0.231892	0.265989	58.6739	0.115815
58.7173	0.109279	0.0810305	58.7173	0.210695	0.137389	58.7173	0.0716297	0.0623855	58.7173	0.0986853	0.0937352	58.7173	0.221789	0.142396	58.7173	0.066661	0.0533682	58.7173	0.0556028	0.106479	58.7173	0.107572	0.115509	58.7173	0.0518276	0.100443	58.7173	0.118484	0.0567688	58.7173	0.373102	0.197084	58.7173	0.132515	0.121063	58.7173	0.271827	0.225658	58.7173	0.277468	0.236103	58.7173	0.199523	0.27668	58.7173	0.229406	0.263138	58.7203	0.114315
58.7619	0.10742	0.0796521	58.7619	0.207451	0.135274	58.7619	0.0704868	0.0613901	58.7619	0.0970927	0.0922224	58.7619	0.218395	0.140217	58.7619	0.0656086	0.0525256	58.7619	0.0550084	0.105341	58.7619	0.106019	0.113842	58.7619	0.0512528	0.0993285	58.7619	0.116366	0.0557537	58.7619	0.368093	0.194438	58.7619	0.130404	0.119135	58.7619	0.268418	0.222828	58.7619	0.27409	0.233229	58.7619	0.197629	0.274053	58.7619	0.227028	0.260411	58.7598	0.113043
58.8055	0.105613	0.0783121	58.8055	0.204286	0.133211	58.8055	0.0693798	0.060426	58.8055	0.0955473	0.0907546	58.8055	0.215082	0.13809	58.8055	0.064592	0.0517117	58.8055	0.054431	0.104235	58.8055	0.104506	0.112217	58.8055	0.0506933	0.0982443	58.8055	0.114313	0.05477	58.8055	0.363178	0.191841	58.8055	0.128349	0.117257	58.8055	0.265075	0.220053	58.8055	0.270773	0.230407	58.8055	0.195768	0.271473	58.8055	0.224693	0.257732	58.8029	0.111669
58.852	0.103729	0.0769151	58.852	0.200976	0.131052	58.852	0.0682296	0.0594242	58.852	0.0939396	0.0892275	58.852	0.211615	0.135864	58.852	0.063538	0.0508679	58.852	0.0538296	0.103083	58.852	0.102924	0.110518	58.852	0.0501098	0.0971134	58.852	0.112178	0.0537474	58.852	0.358006	0.189109	58.852	0.126204	0.115298	58.852	0.26156	0.217135	58.852	0.26728	0.227434	58.852	0.193805	0.268751	58.852	0.222233	0.25491	58.8521	0.110121
58.8967	0.101943	0.075591	58.8967	0.197825	0.128997	58.8967	0.0671421	0.058477	58.8967	0.0924158	0.0877802	58.8967	0.208314	0.133744	58.8967	0.0625441	0.0500722	58.8967	0.0532607	0.101994	58.8967	0.10142	0.108903	58.8967	0.049557	0.0960421	58.8967	0.11016	0.0527805	58.8967	0.353053	0.186493	58.8967	0.124168	0.113438	58.8967	0.258196	0.214342	58.8967	0.263932	0.224585	58.8967	0.191922	0.26614	58.8967	0.219873	0.252203	58.8953	0.108774
58.9453	0.100038	0.0741786	58.9453	0.194454	0.126799	58.9453	0.065986	0.0574701	58.9453	0.0907933	0.086239	58.9453	0.204778	0.131474	58.9453	0.0614902	0.0492285	58.9453	0.0526537	0.100832	58.9453	0.099813	0.107178	58.9453	0.0489683	0.0949011	58.9453	0.108014	0.0517522	58.9453	0.347721	0.183677	58.9453	0.121996	0.111453	58.9453	0.254575	0.211336	58.9453	0.260324	0.221515	58.9453	0.18989	0.263323	58.9453	0.21733	0.249286	58.9388	0.107421
58.9911	0.0982629	0.0728619	58.9911	0.1913	0.124742	58.9911	0.0649116	0.0565344	58.9911	0.089282	0.0848035	58.9911	0.201468	0.129349	58.9911	0.0605126	0.0484458	58.9911	0.0520876	0.0997475	58.9911	0.0983128	0.105567	58.9911	0.0484216	0.0938416	58.9911	0.106019	0.0507965	58.9911	0.342701	0.181025	58.9911	0.119971	0.109603	58.9911	0.251168	0.208508	58.9911	0.256922	0.21862	58.9911	0.187973	0.260664	58.9911	0.214931	0.246535	58.9891	0.105872
59.033	0.0966621	0.071675	59.033	0.188446	0.122881	59.033	0.0639453	0.0556928	59.033	0.0879202	0.0835101	59.033	0.198472	0.127425	59.033	0.059636	0.047744	59.033	0.0515773	0.0987704	59.033	0.0969584	0.104112	59.033	0.0479306	0.09289	59.033	0.104227	0.0499378	59.033	0.338136	0.178613	59.033	0.118142	0.107932	59.033	0.248069	0.205935	59.033	0.253822	0.215983	59.033	0.186225	0.258239	59.033	0.212747	0.24403	59.0314	0.104579
59.0778	0.0949875	0.0704333	59.0778	0.18545	0.120928	59.0778	0.0629374	0.054815	59.0778	0.086494	0.0821553	59.0778	0.195323	0.125404	59.0778	0.0587233	0.0470133	59.0778	0.0510427	0.0977465	59.0778	0.0955406	0.10259	59.0778	0.0474198	0.0919001	59.0778	0.102356	0.0490415	59.0778	0.333315	0.176067	59.0778	0.116227	0.106183	59.0778	0.244796	0.203218	59.0778	0.250545	0.213194	59.0778	0.184373	0.255672	59.0778	0.210438	0.241381	59.0821	0.10305
59.1222	0.0933451	0.0692154	59.1222	0.182499	0.119004	59.1222	0.0619516	0.0539564	59.1222	0.0850941	0.0808257	59.1222	0.192218	0.12341	59.1222	0.0578316	0.0462994	59.1222	0.0505175	0.0967409	59.1222	0.094148	0.101095	59.1222	0.0469218	0.0909349	59.1222	0.100525	0.0481642	59.1222	0.328542	0.173545	59.1222	0.114346	0.104465	59.1222	0.241555	0.200528	59.1222	0.247294	0.210428	59.1222	0.182534	0.253122	59.1222	0.208147	0.238753	59.1254	0.101752
59.1688	0.091661	0.0679666	59.1688	0.179459	0.117021	59.1688	0.0609435	0.0530784	59.1688	0.0836571	0.0794608	59.1688	0.189017	0.121355	59.1688	0.0569223	0.0455714	59.1688	0.0499788	0.0957092	59.1688	0.0927178	0.099559	59.1688	0.0464133	0.0899496	59.1688	0.0986515	0.0472664	59.1688	0.323598	0.170934	59.1688	0.112413	0.102698	59.1688	0.238197	0.19774	59.1688	0.24392	0.207557	59.1688	0.180621	0.250469	59.1688	0.205769	0.236025	59.1669	0.100508
59.216	0.0899808	0.0667208	59.216	0.176415	0.115036	59.216	0.0599408	0.0522051	59.216	0.082223	0.0780986	59.216	0.185808	0.119295	59.216	0.056019	0.0448483	59.216	0.0494412	0.0946798	59.216	0.0912898	0.0980257	59.216	0.0459106	0.0889753	59.216	0.0967886	0.0463738	59.216	0.31862	0.168305	59.216	0.110479	0.100932	59.216	0.234814	0.194931	59.216	0.240516	0.20466	59.216	0.178687	0.247787	59.216	0.203368	0.233271	59.2135	0.0991432
59.2615	0.0883936	0.0655439	59.2615	0.173524	0.113151	59.2615	0.0589964	0.0513826	59.2615	0.0808663	0.07681	59.2615	0.182756	0.117336	59.2615	0.0551694	0.0441681	59.2615	0.0489337	0.0937079	59.2615	0.089938	0.096574	59.2615	0.0454374	0.0880582	59.2615	0.0950316	0.045532	59.2615	0.31387	0.165795	59.2615	0.108647	0.0992579	59.2615	0.23158	0.192247	59.2615	0.23726	0.201889	59.2615	0.176833	0.245216	59.2615	0.201068	0.230633	59.2574	0.0978577
59.3079	0.0868015	0.0643633	59.3079	0.170606	0.111249	59.3079	0.0580521	0.0505602	59.3079	0.0795024	0.0755145	59.3079	0.179674	0.115357	59.3079	0.0543212	0.043489	59.3079	0.0484252	0.0927341	59.3079	0.0885786	0.0951143	59.3079	0.0449656	0.0871439	59.3079	0.0932732	0.0446895	59.3079	0.309055	0.163252	59.3079	0.106802	0.0975725	59.3079	0.2283	0.189524	59.3079	0.23395	0.199073	59.3079	0.174944	0.242597	59.3079	0.198727	0.227948	59.3065	0.0964467
59.3521	0.0853145	0.0632607	59.3521	0.167868	0.109463	59.3521	0.0571733	0.0497948	59.3521	0.078227	0.0743031	59.3521	0.176778	0.113497	59.3521	0.0535321	0.0428573	59.3521	0.0479494	0.091823	59.3521	0.0873061	0.0937479	59.3521	0.0445267	0.0862932	59.3521	0.0916343	0.0439043	59.3521	0.304515	0.160854	59.3521	0.105073	0.0959931	59.3521	0.225202	0.186952	59.3521	0.230822	0.196411	59.3521	0.173155	0.240115	59.3521	0.196512	0.225407	59.3522	0.095144
59.3979	0.0838061	0.0621422	59.3979	0.165075	0.107642	59.3979	0.0562844	0.0490205	59.3979	0.0769322	0.0730732	59.3979	0.173822	0.111599	59.3979	0.0527357	0.0422197	59.3979	0.0474667	0.0908985	59.3979	0.0860106	0.0923568	59.3979	0.0440823	0.085432	59.3979	0.0899757	0.0431096	59.3979	0.299866	0.158398	59.3979	0.103313	0.0943849	59.3979	0.222027	0.184316	59.3979	0.22761	0.193679	59.3979	0.171312	0.23756	59.3979	0.194231	0.222791	59.3961	0.0939004
59.439	0.0824712	0.0611524	59.439	0.162587	0.10602	59.439	0.055499	0.0483366	59.439	0.0757831	0.0719818	59.439	0.171186	0.109907	59.439	0.052033	0.0416571	59.439	0.0470396	0.0900806	59.439	0.0848588	0.0911201	59.439	0.0436883	0.0846685	59.439	0.0885097	0.0424072	59.439	0.295707	0.156202	59.439	0.101748	0.0929548	59.439	0.219183	0.181955	59.439	0.224731	0.191228	59.439	0.169656	0.235263	59.439	0.192182	0.22044	59.4425	0.0925932
59.4871	0.0809399	0.0600169	59.4871	0.159715	0.104146	59.4871	0.0546	0.0475536	59.4871	0.0744621	0.070727	59.4871	0.168139	0.107951	59.4871	0.0512296	0.0410139	59.4871	0.0465481	0.0891395	59.4871	0.083531	0.0896943	59.4871	0.0432378	0.0837953	59.4871	0.0868302	0.0416025	59.4871	0.290885	0.153654	59.4871	0.0999431	0.0913061	59.4871	0.215882	0.179215	59.4871	0.221383	0.188379	59.4871	0.167726	0.232586	59.4871	0.189794	0.217702	59.4856	0.0914291
59.5291	0.0796351	0.0590494	59.5291	0.157248	0.102538	59.5291	0.0538352	0.0468874	59.5291	0.0733333	0.0696548	59.5291	0.165522	0.106271	59.5291	0.0505467	0.0404672	59.5291	0.0461273	0.0883337	59.5291	0.0823919	0.0884712	59.5291	0.0428511	0.083046	59.5291	0.0854011	0.0409178	59.5291	0.286731	0.15146	59.5291	0.098397	0.0898937	59.5291	0.213034	0.176851	59.5291	0.218491	0.185918	59.5291	0.166053	0.230268	59.5291	0.187725	0.215328	59.5321	0.0901464
59.576	0.0782034	0.0579878	59.576	0.154525	0.100762	59.576	0.0529965	0.046157	59.576	0.072093	0.0684768	59.576	0.162629	0.104413	59.576	0.0498	0.0398694	59.576	0.0456652	0.0874486	59.576	0.0811347	0.0871212	59.576	0.0424271	0.0822241	59.576	0.0838352	0.0401675	59.576	0.282123	0.149026	59.576	0.0966928	0.0883367	59.576	0.209873	0.174227	59.576	0.215275	0.183182	59.576	0.164189	0.227683	59.576	0.185418	0.212681	59.5762	0.0889512
59.621	0.0768506	0.0569848	59.621	0.151932	0.0990714	59.621	0.0522038	0.0454666	59.621	0.0709181	0.0673608	59.621	0.159873	0.102644	59.621	0.0490966	0.0393063	59.621	0.0452258	0.0866072	59.621	0.0799395	0.0858378	59.621	0.0420247	0.0814443	59.621	0.0823565	0.0394591	59.621	0.277718	0.146699	59.621	0.0950737	0.0868576	59.621	0.206848	0.171715	59.621	0.212193	0.180559	59.621	0.162398	0.225198	59.621	0.1832	0.210137	59.6228	0.0877073
59.6651	0.0755595	0.0560274	59.6651	0.149436	0.0974436	59.6651	0.0514461	0.0448067	59.6651	0.0697932	0.0662923	59.6651	0.157218	0.100939	59.6651	0.0484247	0.0387683	59.6651	0.0448028	0.0857973	59.6651	0.0787891	0.0846025	59.6651	0.0416392	0.0806973	59.6651	0.0809447	0.0387826	59.6651	0.27346	0.14445	59.6651	0.0935189	0.0854371	59.6651	0.203921	0.169286	59.6651	0.209207	0.178019	59.6651	0.160657	0.222784	59.6651	0.181046	0.207666	59.6644	0.0866091
59.7103	0.0742666	0.0550687	59.7103	0.146918	0.0958018	59.7103	0.0506869	0.0441454	59.7103	0.0686643	0.06522	59.7103	0.154539	0.0992193	59.7103	0.0477534	0.0382309	59.7103	0.0443762	0.0849802	59.7103	0.0776297	0.0833576	59.7103	0.0412523	0.0799475	59.7103	0.0795318	0.0381057	59.7103	0.269148	0.142172	59.7103	0.091954	0.0840075	59.7103	0.200956	0.166824	59.7103	0.206177	0.175441	59.7103	0.158885	0.220327	59.7103	0.178854	0.205152	59.7142	0.0853066
59.7585	0.0729143	0.054066	59.7585	0.144264	0.0940711	59.7585	0.0498911	0.0434524	59.7585	0.0674806	0.0640957	59.7585	0.151714	0.0974058	59.7585	0.047052	0.0376693	59.7585	0.0439267	0.0841195	59.7585	0.0764094	0.0820472	59.7585	0.0408476	0.0791631	59.7585	0.078054	0.0373976	59.7585	0.264583	0.139761	59.7585	0.0903089	0.0825045	59.7585	0.197816	0.164217	59.7585	0.202963	0.172706	59.7585	0.157001	0.217715	59.7585	0.176523	0.202479	59.7602	0.0841175
59.8044	0.0716595	0.0531355	59.8044	0.14178	0.0924515	59.8044	0.0491508	0.0428076	59.8044	0.0663788	0.0630492	59.8044	0.14907	0.0957077	59.8044	0.0464003	0.0371477	59.8044	0.0435054	0.0833127	59.8044	0.0752695	0.0808232	59.8044	0.0404718	0.0784347	59.8044	0.0766815	0.03674	59.8044	0.260293	0.137495	59.8044	0.0887735	0.0811018	59.8044	0.194863	0.161766	59.8044	0.199936	0.17013	59.8044	0.155221	0.215246	59.8044	0.174323	0.199956	59.8014	0.0830543
59.8512	0.0704069	0.0522067	59.8512	0.139281	0.0908222	59.8512	0.0484105	0.0421629	59.8512	0.0652766	0.0620022	59.8512	0.146408	0.0939991	59.8512	0.0457498	0.0366268	59.8512	0.043081	0.0825	59.8512	0.0741268	0.0795963	59.8512	0.0400942	0.077703	59.8512	0.0753118	0.0360838	59.8512	0.255958	0.135205	59.8512	0.0872329	0.0796944	59.8512	0.19188	0.15929	59.8512	0.196872	0.167522	59.8512	0.153412	0.212737	59.8512	0.172093	0.197397	59.8505	0.0818066
59.8968	0.06921	0.0513192	59.8968	0.136879	0.0892557	59.8968	0.0477023	0.041546	59.8968	0.0642229	0.0610015	59.8968	0.143849	0.0923556	59.8968	0.0451271	0.0361283	59.8968	0.0426716	0.0817159	59.8968	0.0730327	0.0784214	59.8968	0.0397338	0.0770045	59.8968	0.0740036	0.035457	59.8968	0.251772	0.132994	59.8968	0.0857549	0.0783441	59.8968	0.189	0.156899	59.8968	0.193907	0.165	59.8968	0.151656	0.210303	59.8968	0.169933	0.19492	59.8923	0.0807607
59.944	0.0679933	0.050417	59.944	0.134419	0.0876516	59.944	0.0469814	0.0409182	59.944	0.0631496	0.059982	59.944	0.141226	0.0906717	59.944	0.0444925	0.0356202	59.944	0.0422522	0.0809128	59.944	0.0719179	0.0772244	59.944	0.039365	0.0762899	59.944	0.072674	0.0348199	59.944	0.247464	0.130718	59.944	0.0842457	0.0769653	59.944	0.186037	0.154439	59.944	0.190849	0.162398	59.944	0.149839	0.207782	59.944	0.167705	0.192364	59.9359	0.0796733
59.9845	0.0669874	0.0496712	59.9845	0.132375	0.0863185	59.9845	0.0463851	0.0403988	59.9845	0.062262	0.0591388	59.9845	0.139045	0.0892713	59.9845	0.0439672	0.0351997	59.9845	0.041904	0.0802461	59.9845	0.0709951	0.0762335	59.9845	0.0390594	0.0756976	59.9845	0.0715753	0.0342935	59.9845	0.243872	0.128821	59.9845	0.082994	0.0758218	59.9845	0.183567	0.152388	59.9845	0.188296	0.160225	59.9845	0.148317	0.205672	59.9845	0.165843	0.190229	59.9846	0.0784755
60.0295	0.0658789	0.0488492	60.0295	0.130109	0.0848409	60.0295	0.0457278	0.0398264	60.0295	0.061284	0.0582099	60.0295	0.136627	0.087719	60.0295	0.0433873	0.0347354	60.0295	0.0415183	0.0795074	60.0295	0.0699781	0.0751414	60.0295	0.038722	0.0750436	60.0295	0.0703664	0.0337143	60.0295	0.239873	0.126708	60.0295	0.0816108	0.0745581	60.0295	0.180818	0.150106	60.0295	0.185447	0.1578	60.0295	0.146613	0.20331	60.0295	0.163766	0.187846	60.0284	0.077403
60.073	0.0648291	0.0480708	60.073	0.127955	0.0834369	60.073	0.0451071	0.0392858	60.073	0.0603588	0.0573311	60.073	0.134327	0.0862425	60.073	0.042838	0.0342957	60.073	0.0411516	0.0788052	60.073	0.0690174	0.0741098	60.073	0.0384004	0.0744204	60.073	0.0692257	0.0331678	60.073	0.236056	0.124692	60.073	0.0802998	0.0733604	60.073	0.178195	0.147929	60.073	0.182721	0.155482	60.073	0.144978	0.201043	60.073	0.16178	0.185568	60.0751	0.076283
60.1167	0.0638014	0.0473088	60.1167	0.125839	0.0820571	60.1167	0.0444998	0.0387569	60.1167	0.0594533	0.0564711	60.1167	0.132065	0.08479	60.1167	0.0423	0.033865	60.1167	0.0407924	0.0781173	60.1167	0.068079	0.0731022	60.1167	0.0380855	0.0738101	60.1167	0.0681117	0.032634	60.1167	0.232285	0.1227	60.1167	0.079012	0.0721839	60.1167	0.175606	0.14578	60.1167	0.180025	0.153188	60.1167	0.143355	0.198792	60.1167	0.159814	0.183313	60.1206	0.0751956
60.1656	0.0626719	0.0464712	60.1656	0.123506	0.0805353	60.1656	0.0438347	0.0381776	60.1656	0.0584606	0.0555282	60.1656	0.129569	0.0831874	60.1656	0.0417085	0.0333914	60.1656	0.0403978	0.0773617	60.1656	0.0670499	0.0719971	60.1656	0.037737	0.0731347	60.1656	0.0668922	0.0320497	60.1656	0.228108	0.120494	60.1656	0.0775952	0.0708896	60.1656	0.172739	0.143399	60.1656	0.177032	0.15064	60.1656	0.141547	0.196284	60.1656	0.157634	0.180812	60.1648	0.0741523
60.2099	0.061662	0.0457224	60.2099	0.121415	0.0791718	60.2099	0.0432417	0.0376611	60.2099	0.0575733	0.0546854	60.2099	0.127329	0.0817493	60.2099	0.0411793	0.0329677	60.2099	0.0400446	0.0766852	60.2099	0.0661334	0.071013	60.2099	0.0374245	0.0725292	60.2099	0.0658073	0.0315299	60.2099	0.224346	0.118506	60.2099	0.0763268	0.0697307	60.2099	0.170157	0.141256	60.2099	0.17433	0.148341	60.2099	0.13991	0.194015	60.2099	0.155666	0.178555	60.2096	0.0731089
60.2551	0.0606507	0.0449725	60.2551	0.119313	0.0778016	60.2551	0.0426493	0.0371452	60.2551	0.0566864	0.053843	60.2551	0.125076	0.0803029	60.2551	0.0406494	0.0325435	60.2551	0.0396915	0.0760091	60.2551	0.0652178	0.0700299	60.2551	0.0371089	0.0719176	60.2551	0.0647251	0.0310114	60.2551	0.220548	0.1165	60.2551	0.0750539	0.0685678	60.2551	0.167551	0.139093	60.2551	0.171596	0.146015	60.2551	0.13825	0.191712	60.2551	0.153675	0.176271	60.258	0.0719946
60.3012	0.0596432	0.0442254	60.3012	0.117216	0.076434	60.3012	0.0420609	0.0366327	60.3012	0.0558032	0.0530041	60.3012	0.122825	0.0788578	60.3012	0.0401225	0.0321217	60.3012	0.0393389	0.0753339	60.3012	0.0643076	0.0690525	60.3012	0.0367951	0.0713092	60.3012	0.0636518	0.0304972	60.3012	0.216737	0.114487	60.3012	0.0737848	0.0674084	60.3012	0.164936	0.136922	60.3012	0.168848	0.143677	60.3012	0.136575	0.18939	60.3012	0.151672	0.173974	60.3029	0.0709747
60.3469	0.0586602	0.0434966	60.3469	0.115168	0.0750985	60.3469	0.0414888	0.0361344	60.3469	0.0549437	0.0521876	60.3469	0.120624	0.0774448	60.3469	0.0396105	0.0317117	60.3469	0.0389945	0.0746743	60.3469	0.0634222	0.0681018	60.3469	0.0364878	0.0707137	60.3469	0.0626105	0.0299983	60.3469	0.212998	0.112512	60.3469	0.0725452	0.0662759	60.3469	0.162369	0.134791	60.3469	0.166147	0.141378	60.3469	0.134923	0.187099	60.3469	0.149701	0.171713	60.3418	0.0701149
60.3926	0.0576961	0.0427817	60.3926	0.113154	0.0737855	60.3926	0.0409281	0.0356461	60.3926	0.0541009	0.0513872	60.3926	0.118459	0.0760548	60.3926	0.0391101	0.0313111	60.3926	0.0386562	0.0740264	60.3926	0.0625537	0.0671693	60.3926	0.0361855	0.0701279	60.3926	0.0615931	0.0295108	60.3926	0.209303	0.11056	60.3926	0.0713263	0.0651624	60.3926	0.159832	0.132685	60.3926	0.163473	0.139102	60.3926	0.133282	0.184823	60.3926	0.147746	0.169471	60.3901	0.0690267
60.4345	0.0568246	0.0421354	60.4345	0.111331	0.0725962	60.4345	0.0404226	0.0352058	60.4345	0.053339	0.0506635	60.4345	0.116497	0.0747947	60.4345	0.0386597	0.0309505	60.4345	0.0383491	0.0734384	60.4345	0.0617698	0.0663275	60.4345	0.0359108	0.0695955	60.4345	0.0606765	0.0290716	60.4345	0.205941	0.108784	60.4345	0.0702223	0.0641538	60.4345	0.157522	0.130768	60.4345	0.161037	0.13703	60.4345	0.131781	0.182742	60.4345	0.145961	0.167423	60.436	0.0680236
60.4775	0.0559469	0.0414846	60.4775	0.10949	0.0713963	60.4775	0.0399138	0.0347627	60.4775	0.0525711	0.0499341	60.4775	0.114514	0.0735219	60.4775	0.038208	0.0305889	60.4775	0.0380382	0.072843	60.4775	0.0609806	0.06548	60.4775	0.0356343	0.0690596	60.4775	0.0597552	0.0286302	60.4775	0.202533	0.106984	60.4775	0.0691073	0.0631352	60.4775	0.155179	0.128822	60.4775	0.158564	0.134925	60.4775	0.130253	0.180623	60.4775	0.144145	0.16534	60.4806	0.0670603
60.5264	0.0549718	0.0407616	60.5264	0.107442	0.0700608	60.5264	0.0393497	0.0342714	60.5264	0.051719	0.0491247	60.5264	0.112306	0.0721041	60.5264	0.0377087	0.0301892	60.5264	0.0376904	0.072177	60.5264	0.0601032	0.0645379	60.5264	0.0353262	0.0684626	60.5264	0.058734	0.0281409	60.5264	0.198721	0.10497	60.5264	0.0678656	0.0620007	60.5264	0.152555	0.126644	60.5264	0.155794	0.132568	60.5264	0.128533	0.178238	60.5264	0.142103	0.162998	60.5273	0.0660665
60.5782	0.053969	0.040018	60.5782	0.105327	0.0686811	60.5782	0.0387688	0.0337655	60.5782	0.0508408	0.0482905	60.5782	0.110023	0.0706383	60.5782	0.037197	0.0297795	60.5782	0.0373285	0.0714838	60.5782	0.0591993	0.0635673	60.5782	0.0350077	0.0678454	60.5782	0.0576832	0.0276375	60.5782	0.194764	0.10288	60.5782	0.066582	0.0608281	60.5782	0.14983	0.124382	60.5782	0.152915	0.130119	60.5782	0.126738	0.175748	60.5782	0.139972	0.160554	60.5723	0.0651238
60.6226	0.0531179	0.039387	60.6226	0.103526	0.0675073	60.6226	0.0382752	0.0333356	60.6226	0.0500938	0.047581	60.6226	0.108077	0.0693888	60.6226	0.0367659	0.0294345	60.6226	0.0370184	0.0708902	60.6226	0.0584307	0.062742	60.6226	0.0347348	0.0673164	60.6226	0.0567921	0.0272105	60.6226	0.19138	0.101093	60.6226	0.0654885	0.0598291	60.6226	0.147496	0.122444	60.6226	0.15045	0.128021	60.6226	0.125193	0.173606	60.6226	0.13814	0.158452	60.6151	0.0642321
60.6642	0.0523457	0.0388143	60.6642	0.101885	0.0664368	60.6642	0.0378274	0.0329456	60.6642	0.0494143	0.0469357	60.6642	0.106301	0.0682488	60.6642	0.0363754	0.0291218	60.6642	0.0367341	0.0703457	60.6642	0.057731	0.0619907	60.6642	0.0344847	0.0668317	60.6642	0.0559826	0.0268227	60.6642	0.188284	0.0994573	60.6642	0.0644917	0.0589185	60.6642	0.145358	0.120669	60.6642	0.148192	0.1261	60.6642	0.123771	0.171634	60.6642	0.136454	0.156518	60.6632	0.0632508
60.7092	0.0515199	0.038202	60.7092	0.100121	0.0652869	60.7092	0.0373478	0.0325279	60.7092	0.0486863	0.0462441	60.7092	0.104393	0.0670238	60.7092	0.0359599	0.0287892	60.7092	0.0364278	0.0697591	60.7092	0.0569813	0.0611856	60.7092	0.0342157	0.0663103	60.7092	0.0551165	0.0264077	60.7092	0.184946	0.097694	60.7092	0.0634213	0.0579405	60.7092	0.14305	0.118754	60.7092	0.145755	0.124026	60.7092	0.122229	0.169496	60.7092	0.134626	0.154421	60.7099	0.0623143
60.7534	0.0507332	0.0376187	60.7534	0.0984316	0.0641851	60.7534	0.0368898	0.032129	60.7534	0.0479891	0.0455819	60.7534	0.102561	0.0658476	60.7534	0.0355656	0.0284735	60.7534	0.036134	0.0691964	60.7534	0.0562643	0.0604158	60.7534	0.0339554	0.0658059	60.7534	0.0542894	0.0260114	60.7534	0.181734	0.0959973	60.7534	0.0623952	0.0570031	60.7534	0.140827	0.116908	60.7534	0.143407	0.122028	60.7534	0.120737	0.167427	60.7534	0.132856	0.152391	60.7572	0.0613814
60.7981	0.0499629	0.0370475	60.7981	0.0967692	0.063101	60.7981	0.0364411	0.0317382	60.7981	0.047305	0.0449321	60.7981	0.100758	0.0646897	60.7981	0.0351804	0.0281651	60.7981	0.0358441	0.0686412	60.7981	0.0555604	0.0596599	60.7981	0.0336988	0.0653087	60.7981	0.0534782	0.0256228	60.7981	0.178562	0.0943217	60.7981	0.061388	0.056083	60.7981	0.138629	0.115083	60.7981	0.141086	0.120053	60.7981	0.119254	0.165371	60.7981	0.131098	0.150375	60.8041	0.0604661
60.8424	0.0492257	0.0365008	60.8424	0.095165	0.062055	60.8424	0.0360106	0.0313632	60.8424	0.0466463	0.0443065	60.8424	0.0990145	0.0635706	60.8424	0.0348123	0.0278704	60.8424	0.0355647	0.0681062	60.8424	0.0548821	0.0589316	60.8424	0.0334479	0.0648225	60.8424	0.0527008	0.0252503	60.8424	0.17549	0.0926989	60.8424	0.0604181	0.0551968	60.8424	0.136496	0.113313	60.8424	0.138834	0.118137	60.8424	0.117807	0.163364	60.8424	0.129384	0.148408	60.8459	0.0596644
60.8894	0.0484339	0.0359137	60.8894	0.0934338	0.0609261	60.8894	0.0355479	0.0309602	60.8894	0.0459379	0.0436336	60.8894	0.0971334	0.0623629	60.8894	0.0344175	0.0275543	60.8894	0.0352646	0.0675316	60.8894	0.0541514	0.0581469	60.8894	0.0331767	0.0642969	60.8894	0.0518652	0.0248499	60.8894	0.172168	0.0909445	60.8894	0.059374	0.0542429	60.8894	0.134189	0.111397	60.8894	0.136396	0.116062	60.8894	0.116234	0.161183	60.8894	0.127522	0.146272	60.8877	0.0588682
60.9344	0.0477097	0.0353767	60.9344	0.0918371	0.059885	60.9344	0.0351236	0.0305907	60.9344	0.0452859	0.0430144	60.9344	0.0953964	0.0612477	60.9344	0.0340562	0.0272651	60.9344	0.034989	0.0670039	60.9344	0.0534786	0.0574245	60.9344	0.0329244	0.0638078	60.9344	0.0511001	0.0244833	60.9344	0.169094	0.0893206	60.9344	0.058414	0.0533659	60.9344	0.132049	0.109621	60.9344	0.134135	0.114138	60.9344	0.114768	0.15915	60.9344	0.125787	0.144283	60.933	0.0580259
60.9804	0.0469833	0.0348381	60.9804	0.090224	0.0588331	60.9804	0.0346976	0.0302197	60.9804	0.044629	0.0423904	60.9804	0.0936405	0.0601204	60.9804	0.0336937	0.0269748	60.9804	0.0347118	0.0664729	60.9804	0.0528003	0.0566962	60.9804	0.0326687	0.0633124	60.9804	0.0503335	0.024116	60.9804	0.165979	0.0876752	60.9804	0.0574483	0.0524837	60.9804	0.12988	0.107821	60.9804	0.131841	0.112186	60.9804	0.113271	0.157074	60.9804	0.12402	0.142256	60.9793	0.0571779
61.0249	0.0463012	0.0343323	61.0249	0.0886984	0.0578383	61.0249	0.0342963	0.0298702	61.0249	0.04401	0.0418025	61.0249	0.0919795	0.0590539	61.0249	0.0333533	0.0267023	61.0249	0.0344511	0.0659738	61.0249	0.0521602	0.0560089	61.0249	0.0324266	0.0628431	61.0249	0.049613	0.0237708	61.0249	0.163026	0.0861151	61.0249	0.056538	0.051652	61.0249	0.127821	0.106111	61.0249	0.129662	0.110332	61.0249	0.111842	0.155092	61.0249	0.122335	0.140323	61.0246	0.0563551
61.0688	0.0456393	0.0338416	61.0688	0.0872124	0.0568692	61.0688	0.0339072	0.0295312	61.0688	0.0434098	0.0412323	61.0688	0.0903608	0.0580147	61.0688	0.0330229	0.0264378	61.0688	0.0342003	0.0654934	61.0688	0.0515368	0.0553394	61.0688	0.0321902	0.062385	61.0688	0.0489161	0.0234369	61.0688	0.160141	0.0845915	61.0688	0.0556542	0.0508446	61.0688	0.125808	0.10444	61.0688	0.127531	0.108519	61.0688	0.110436	0.153142	61.0688	0.120682	0.138426	61.0702	0.0555422
61.1148	0.0449665	0.0333427	61.1148	0.085692	0.0558778	61.1148	0.0335114	0.0291866	61.1148	0.0427978	0.040651	61.1148	0.0887052	0.0569517	61.1148	0.0326861	0.0261682	61.1148	0.0339449	0.0650044	61.1148	0.0508996	0.0546552	61.1148	0.0319487	0.0619169	61.1148	0.048209	0.0230981	61.1148	0.157184	0.0830292	61.1148	0.0547525	0.0500209	61.1148	0.123742	0.102725	61.1148	0.125341	0.106655	61.1148	0.108983	0.151127	61.1148	0.118977	0.136471	61.1171	0.0547244
61.1635	0.0442719	0.0328276	61.1635	0.0841164	0.0548504	61.1635	0.0331034	0.0288312	61.1635	0.0421659	0.0400509	61.1635	0.0869895	0.0558502	61.1635	0.0323378	0.0258894	61.1635	0.0336835	0.0645037	61.1635	0.050242	0.0539491	61.1635	0.0316988	0.0614326	61.1635	0.0474812	0.0227494	61.1635	0.154111	0.0814062	61.1635	0.0538218	0.0491706	61.1635	0.121593	0.10094	61.1635	0.123061	0.104715	61.1635	0.107461	0.149018	61.1635	0.117197	0.13443	61.1615	0.0539571
61.21	0.0436139	0.0323397	61.21	0.0826193	0.0538742	61.21	0.0327177	0.0284953	61.21	0.041569	0.0394838	61.21	0.0853615	0.054805	61.21	0.0320074	0.0256248	61.21	0.0334365	0.0640308	61.21	0.0496185	0.0532796	61.21	0.0314621	0.0609738	61.21	0.046795	0.0224207	61.21	0.151187	0.0798615	61.21	0.0529404	0.0483654	61.21	0.119544	0.0992399	61.21	0.120887	0.102865	61.21	0.106002	0.146994	61.21	0.115494	0.132476	61.2085	0.0531598
61.2524	0.0430304	0.0319071	61.2524	0.0812874	0.0530057	61.2524	0.0323766	0.0281982	61.2524	0.04104	0.0389814	61.2524	0.0839139	0.0538755	61.2524	0.0317139	0.0253898	61.2524	0.0332179	0.0636122	61.2524	0.0490646	0.0526848	61.2524	0.0312517	0.0605662	61.2524	0.0461885	0.0221301	61.2524	0.14858	0.0784846	61.2524	0.0521575	0.0476501	61.2524	0.117716	0.0977219	61.2524	0.118943	0.101212	61.2524	0.104691	0.145176	61.2524	0.113968	0.130726	61.2555	0.0523727
61.2958	0.042443	0.0314715	61.2958	0.0799454	0.0521306	61.2958	0.0320337	0.0278995	61.2958	0.0405085	0.0384766	61.2958	0.0824566	0.0529399	61.2958	0.0314186	0.0251534	61.2958	0.0329982	0.0631914	61.2958	0.0485074	0.0520865	61.2958	0.0310427	0.0601612	61.2958	0.0455804	0.0218387	61.2958	0.145948	0.0770943	61.2958	0.05137	0.0469307	61.2958	0.115867	0.0961875	61.2958	0.116977	0.099538	61.2958	0.103356	0.143325	61.2958	0.112421	0.128951	61.3003	0.0516375
61.3387	0.0418712	0.0310475	61.3387	0.0786395	0.051279	61.3387	0.031702	0.0276107	61.3387	0.0399935	0.0379874	61.3387	0.0810406	0.0520308	61.3387	0.031131	0.0249232	61.3387	0.0327845	0.0627822	61.3387	0.0479676	0.0515069	61.3387	0.0308395	0.0597674	61.3387	0.0449919	0.0215568	61.3387	0.143383	0.0757394	61.3387	0.0506048	0.0462316	61.3387	0.114062	0.094689	61.3387	0.115055	0.0979028	61.3387	0.102045	0.141507	61.3387	0.110905	0.127212	61.3422	0.050957
61.3864	0.0412505	0.0305873	61.3864	0.0772222	0.0503549	61.3864	0.0313436	0.0272985	61.3864	0.0394349	0.0374568	61.3864	0.0795041	0.0510443	61.3864	0.030819	0.0246734	61.3864	0.0325544	0.0623415	61.3864	0.0473831	0.0508793	61.3864	0.0306198	0.0593415	61.3864	0.0443563	0.0212522	61.3864	0.140592	0.0742651	61.3864	0.0497755	0.0454739	61.3864	0.112096	0.0930568	61.3864	0.112959	0.0961192	61.3864	0.100608	0.139513	61.3864	0.109247	0.125311	61.3849	0.0502745
61.4339	0.0406466	0.0301394	61.4339	0.0758419	0.0494548	61.4339	0.030996	0.0269958	61.4339	0.0388927	0.0369418	61.4339	0.0780109	0.0500856	61.4339	0.0305164	0.0244311	61.4339	0.0323316	0.061915	61.4339	0.0468165	0.0502709	61.4339	0.0304071	0.0589292	61.4339	0.0437393	0.0209566	61.4339	0.13787	0.0728269	61.4339	0.0489694	0.0447375	61.4339	0.110174	0.091461	61.4339	0.110908	0.0943736	61.4339	0.0991921	0.13755	61.4339	0.10762	0.123444	61.4316	0.04954
61.4811	0.0400545	0.0297004	61.4811	0.0744893	0.0485728	61.4811	0.0306569	0.0267005	61.4811	0.038363	0.0364387	61.4811	0.0765501	0.0491477	61.4811	0.0302194	0.0241934	61.4811	0.0321148	0.0614997	61.4811	0.0462635	0.049677	61.4811	0.0301997	0.0585274	61.4811	0.0431365	0.0206678	61.4811	0.135197	0.0714154	61.4811	0.0481811	0.0440173	61.4811	0.108284	0.089892	61.4811	0.108887	0.0926546	61.4811	0.0977911	0.135608	61.4811	0.106014	0.121602	61.4786	0.0488163
61.5254	0.0395105	0.029297	61.5254	0.0732488	0.0477639	61.5254	0.0303477	0.0264311	61.5254	0.0378774	0.0359774	61.5254	0.0752109	0.0482879	61.5254	0.0299476	0.0239758	61.5254	0.0319162	0.0611195	61.5254	0.0457574	0.0491336	61.5254	0.0300091	0.058158	61.5254	0.0425854	0.0204037	61.5254	0.13274	0.0701173	61.5254	0.0474589	0.0433576	61.5254	0.106543	0.088447	61.5254	0.107024	0.0910692	61.5254	0.0964912	0.133805	61.5254	0.104529	0.119899	61.5237	0.0481321
61.5714	0.0389564	0.0288862	61.5714	0.0719847	0.0469396	61.5714	0.030034	0.0261579	61.5714	0.0373829	0.0355077	61.5714	0.0738481	0.0474129	61.5714	0.0296722	0.0237553	61.5714	0.0317159	0.0607358	61.5714	0.0452438	0.0485821	61.5714	0.0298161	0.057784	61.5714	0.0420244	0.0201349	61.5714	0.130231	0.0687919	61.5714	0.0467253	0.0426873	61.5714	0.104762	0.0869688	61.5714	0.105115	0.089445	61.5714	0.0951529	0.131949	61.5714	0.103005	0.118151	61.5693	0.0474466
61.6173	0.0384166	0.0284859	61.6173	0.0707529	0.0461364	61.6173	0.0297291	0.0258924	61.6173	0.0369018	0.0350507	61.6173	0.0725217	0.0465614	61.6173	0.0294035	0.0235401	61.6173	0.031523	0.0603664	61.6173	0.0447439	0.0480453	61.6173	0.0296301	0.0574234	61.6173	0.0414791	0.0198737	61.6173	0.12778	0.0674974	61.6173	0.0460125	0.0420361	61.6173	0.10302	0.0855227	61.6173	0.103245	0.0878537	61.6173	0.0938354	0.130122	61.6173	0.101507	0.116433	61.6152	0.0467716
61.6616	0.0379065	0.0281077	61.6616	0.0695869	0.0453761	61.6616	0.0294407	0.0256412	61.6616	0.036446	0.0346178	61.6616	0.0712666	0.0457555	61.6616	0.02915	0.0233372	61.6616	0.0313415	0.0600189	61.6616	0.0442706	0.0475371	61.6616	0.0294531	0.0570805	61.6616	0.0409642	0.019627	61.6616	0.125455	0.0662689	61.6616	0.0453406	0.0414224	61.6616	0.101364	0.0841477	61.6616	0.101465	0.0863389	61.6616	0.0925742	0.128373	61.6616	0.100079	0.114794	61.6612	0.046106
61.7041	0.0374261	0.0277514	61.7041	0.0684877	0.0446593	61.7041	0.0291702	0.0254056	61.7041	0.0360168	0.0342102	61.7041	0.0700832	0.0449958	61.7041	0.0289101	0.0231451	61.7041	0.0311729	0.059696	61.7041	0.0438243	0.0470579	61.7041	0.029289	0.0567624	61.7041	0.0404786	0.0193943	61.7041	0.123257	0.0651079	61.7041	0.0447104	0.0408466	61.7041	0.099797	0.0828468	61.7041	0.0997784	0.0849036	61.7041	0.0913737	0.126709	61.7041	0.0987214	0.113237	61.7062	0.0454617
61.7494	0.0369266	0.0273811	61.7494	0.067344	0.0439135	61.7494	0.0288894	0.0251611	61.7494	0.0355704	0.0337862	61.7494	0.068851	0.0442047	61.7494	0.0286612	0.0229459	61.7494	0.0309984	0.0593618	61.7494	0.0433586	0.0465579	61.7494	0.0291176	0.0564302	61.7494	0.0399733	0.0191522	61.7494	0.120961	0.063895	61.7494	0.0440566	0.0402493	61.7494	0.0981582	0.0814863	61.7494	0.0980108	0.0833995	61.7494	0.0901093	0.124955	61.7494	0.097296	0.111602	61.7524	0.0448118
61.7943	0.0364412	0.0270212	61.7943	0.0662275	0.0431855	61.7943	0.0286152	0.0249223	61.7943	0.0351344	0.033372	61.7943	0.0676465	0.0434313	61.7943	0.0284174	0.0227507	61.7943	0.0308291	0.0590376	61.7943	0.0429027	0.0460683	61.7943	0.0289516	0.0561086	61.7943	0.0394802	0.0189159	61.7943	0.118711	0.0627065	61.7943	0.0434206	0.0396683	61.7943	0.0965505	0.0801517	61.7943	0.0962746	0.0819221	61.7943	0.0888612	0.123225	61.7943	0.0958936	0.109994	61.798	0.0441795
61.8403	0.0359601	0.0266644	61.8403	0.0651198	0.0424632	61.8403	0.0283428	0.024685	61.8403	0.0347018	0.0329611	61.8403	0.0664484	0.0426621	61.8403	0.0281749	0.0225565	61.8403	0.0306615	0.0587167	61.8403	0.0424468	0.0455787	61.8403	0.0287887	0.0557929	61.8403	0.0389906	0.0186814	61.8403	0.116467	0.0615213	61.8403	0.0427928	0.0390947	61.8403	0.0949461	0.0788198	61.8403	0.0945388	0.0804451	61.8403	0.0876067	0.121485	61.8403	0.094488	0.108381	61.8411	0.0435963
61.8877	0.0354765	0.0263059	61.8877	0.0640017	0.0417341	61.8877	0.0280681	0.0244458	61.8877	0.0342648	0.0325461	61.8877	0.065236	0.0418837	61.8877	0.0279302	0.0223606	61.8877	0.0304922	0.0583925	61.8877	0.0419829	0.0450806	61.8877	0.0286246	0.0554747	61.8877	0.0384973	0.018445	61.8877	0.114192	0.0603194	61.8877	0.0421622	0.0385186	61.8877	0.0933166	0.0774671	61.8877	0.0927737	0.0789431	61.8877	0.0863246	0.119707	61.8877	0.0930567	0.10674	61.884	0.0430206
61.9302	0.0350535	0.0259921	61.9302	0.0630217	0.0410951	61.9302	0.0278275	0.0242362	61.9302	0.033882	0.0321825	61.9302	0.0641701	0.0411993	61.9302	0.0277154	0.0221887	61.9302	0.0303421	0.0581051	61.9302	0.041574	0.0446415	61.9302	0.0284825	0.0551994	61.9302	0.0380652	0.018238	61.9302	0.112188	0.0592613	61.9302	0.0416111	0.0380152	61.9302	0.0918798	0.0762743	61.9302	0.0912159	0.0776176	61.9302	0.0851877	0.11813	61.9302	0.09179	0.105287	61.9276	0.042447
61.9762	0.0346081	0.0256619	61.9762	0.061988	0.040421	61.9762	0.0275728	0.0240144	61.9762	0.0334792	0.0317999	61.9762	0.0630419	0.040475	61.9762	0.0274884	0.0220069	61.9762	0.0301827	0.0577997	61.9762	0.0411395	0.044175	61.9762	0.0283344	0.0549125	61.9762	0.0376094	0.0180196	61.9762	0.110062	0.0581381	61.9762	0.0410304	0.0374846	61.9762	0.090353	0.0750069	61.9762	0.0895604	0.0762089	61.9762	0.0839728	0.116446	61.9762	0.0904413	0.10374	61.9765	0.0418137
62.0207	0.0341873	0.0253499	62.0207	0.0610101	0.0397834	62.0207	0.0273317	0.0238044	62.0207	0.033097	0.0314368	62.0207	0.0619703	0.039787	62.0207	0.0272725	0.0218341	62.0207	0.0300297	0.0575068	62.0207	0.0407256	0.0437305	62.0207	0.0281952	0.0546427	62.0207	0.0371786	0.0178132	62.0207	0.108038	0.0570691	62.0207	0.0404822	0.0369838	62.0207	0.0888982	0.0737991	62.0207	0.0879817	0.0748655	62.0207	0.082808	0.114831	62.0207	0.0891524	0.102261	62.0241	0.0412082
62.0706	0.0337277	0.0250091	62.0706	0.0599398	0.0390854	62.0706	0.0270679	0.0235746	62.0706	0.0326797	0.0310404	62.0706	0.0607942	0.0390319	62.0706	0.027036	0.0216448	62.0706	0.0298597	0.0571812	62.0706	0.0402704	0.0432418	62.0706	0.0280429	0.0543475	62.0706	0.0367086	0.017588	62.0706	0.105811	0.0558927	62.0706	0.039883	0.0364364	62.0706	0.0872951	0.0724683	62.0706	0.0862429	0.073386	62.0706	0.0815177	0.113041	62.0706	0.0877286	0.100628	62.0693	0.0406396
62.1139	0.0333393	0.0247211	62.1139	0.0590342	0.0384949	62.1139	0.0268441	0.0233797	62.1139	0.0323266	0.030705	62.1139	0.0597957	0.0383908	62.1139	0.0268365	0.021485	62.1139	0.0297125	0.0568993	62.1139	0.0398833	0.0428261	62.1139	0.0279167	0.054103	62.1139	0.036312	0.017398	62.1139	0.103916	0.0548918	62.1139	0.0393762	0.0359733	62.1139	0.0859297	0.0713348	62.1139	0.084762	0.0721258	62.1139	0.0804126	0.111509	62.1139	0.0865128	0.0992336	62.1148	0.0400827
62.1554	0.0329714	0.0244483	62.1554	0.058177	0.0379359	62.1554	0.0266322	0.0231951	62.1554	0.0319922	0.0303875	62.1554	0.0588476	0.0377821	62.1554	0.0266466	0.021333	62.1554	0.0295709	0.0566281	62.1554	0.0395163	0.042432	62.1554	0.027797	0.053871	62.1554	0.0359372	0.0172184	62.1554	0.102114	0.0539395	62.1554	0.038896	0.0355347	62.1554	0.0846289	0.0702549	62.1554	0.0833524	0.0709263	62.1554	0.0793553	0.110043	62.1554	0.085351	0.097901	62.1576	0.0395663
62.2026	0.0325675	0.0241488	62.2026	0.0572352	0.0373218	62.2026	0.0263989	0.0229919	62.2026	0.0316255	0.0300391	62.2026	0.0578049	0.0371127	62.2026	0.0264391	0.0211669	62.2026	0.0294131	0.056326	62.2026	0.0391112	0.0419971	62.2026	0.0276679	0.0536206	62.2026	0.0355277	0.0170222	62.2026	0.100125	0.052889	62.2026	0.0383681	0.0350524	62.2026	0.0831921	0.0690621	62.2026	0.081796	0.069602	62.2026	0.078181	0.108414	62.2026	0.0840643	0.0964251	62.2048	0.0390117
62.252	0.0321553	0.0238432	62.252	0.0562745	0.0366954	62.252	0.0261611	0.0227849	62.252	0.0312517	0.0296841	62.252	0.0567392	0.0364285	62.252	0.0262278	0.0209977	62.252	0.0292502	0.0560141	62.252	0.0386988	0.0415542	62.252	0.0275355	0.0533641	62.252	0.035113	0.0168235	62.252	0.098087	0.0518125	62.252	0.0378292	0.0345601	62.252	0.0817189	0.0678392	62.252	0.0802013	0.068245	62.252	0.0769697	0.106735	62.252	0.0827398	0.0949059	62.2513	0.0384746
62.2944	0.0318064	0.0235845	62.2944	0.0554618	0.0361654	62.2944	0.0259591	0.0226089	62.2944	0.0309349	0.0293832	62.2944	0.0558375	0.0358495	62.2944	0.0260491	0.0208547	62.2944	0.0291113	0.055748	62.2944	0.0383509	0.0411806	62.2944	0.0274242	0.0531483	62.2944	0.0347631	0.0166559	62.2944	0.0963582	0.0508993	62.2944	0.0373729	0.0341432	62.2944	0.0804676	0.0668004	62.2944	0.0788483	0.0670937	62.2944	0.0759361	0.105301	62.2944	0.08161	0.0936099	62.2972	0.0379545
62.3371	0.031463	0.0233298	62.3371	0.0546621	0.035644	62.3371	0.0257607	0.0224362	62.3371	0.0306237	0.0290876	62.3371	0.0549502	0.0352798	62.3371	0.0258732	0.0207138	62.3371	0.0289742	0.0554856	62.3371	0.0380089	0.0408134	62.3371	0.0273137	0.0529343	62.3371	0.0344203	0.0164916	62.3371	0.094652	0.049998	62.3371	0.0369228	0.033732	62.3371	0.0792323	0.065775	62.3371	0.0775132	0.0659576	62.3371	0.0749098	0.103878	62.3371	0.0804899	0.092325	62.3411	0.0374659
62.3836	0.0310988	0.0230598	62.3836	0.0538142	0.035091	62.3836	0.0255506	0.0222532	62.3836	0.0302947	0.0287751	62.3836	0.0540107	0.0346767	62.3836	0.0256862	0.0205641	62.3836	0.0288286	0.0552066	62.3836	0.0376487	0.0404266	62.3836	0.027198	0.0527101	62.3836	0.0340588	0.0163184	62.3836	0.0928385	0.0490401	62.3836	0.0364453	0.0332958	62.3836	0.0779191	0.0646848	62.3836	0.0760953	0.0647511	62.3836	0.0738136	0.102358	62.3836	0.079293	0.0909522	62.3851	0.0369865
62.4291	0.0307498	0.022801	62.4291	0.0529987	0.0345593	62.4291	0.0253479	0.0220766	62.4291	0.0299771	0.0284735	62.4291	0.0531081	0.0340972	62.4291	0.0255071	0.0204207	62.4291	0.0286887	0.0549388	62.4291	0.0373038	0.0400563	62.4291	0.0270866	0.0524941	62.4291	0.0337125	0.0161525	62.4291	0.0910901	0.0481165	62.4291	0.0359853	0.0328755	62.4291	0.0766527	0.0636335	62.4291	0.0747277	0.0635874	62.4291	0.0727503	0.100883	62.4291	0.0781328	0.0896214	62.4259	0.0365495
62.4759	0.0303989	0.0225408	62.4759	0.0521763	0.034023	62.4759	0.0251431	0.0218983	62.4759	0.0296557	0.0281681	62.4759	0.0521994	0.0335138	62.4759	0.0253262	0.0202759	62.4759	0.028549	0.0546713	62.4759	0.0369587	0.0396857	62.4759	0.0269722	0.0522724	62.4759	0.0333647	0.0159858	62.4759	0.0893253	0.0471843	62.4759	0.0355206	0.032451	62.4759	0.0753727	0.0625709	62.4759	0.0733466	0.0624122	62.4759	0.0716701	0.0993854	62.4759	0.0769539	0.0882691	62.4737	0.036048
62.5219	0.0300622	0.0222911	62.5219	0.051385	0.033507	62.5219	0.0249459	0.0217265	62.5219	0.029346	0.027874	62.5219	0.0513274	0.0329539	62.5219	0.0251518	0.0201363	62.5219	0.0284163	0.0544171	62.5219	0.0366294	0.0393321	62.5219	0.0268624	0.0520597	62.5219	0.0330318	0.0158264	62.5219	0.0876239	0.0462856	62.5219	0.035073	0.032042	62.5219	0.074138	0.0615459	62.5219	0.0720156	0.0612796	62.5219	0.0706228	0.0979333	62.5219	0.0758111	0.0869584	62.5189	0.0355844
62.5645	0.0297603	0.0220673	62.5645	0.0506692	0.0330402	62.5645	0.0247665	0.0215702	62.5645	0.0290646	0.0276067	62.5645	0.0505391	0.0324478	62.5645	0.0249938	0.0200098	62.5645	0.0282979	0.0541903	62.5645	0.0363331	0.0390139	62.5645	0.0267635	0.051868	62.5645	0.0327313	0.0156824	62.5645	0.0860812	0.0454707	62.5645	0.0346665	0.0316707	62.5645	0.0730173	0.0606155	62.5645	0.0708085	0.0602525	62.5645	0.0696677	0.0966088	62.5645	0.0747686	0.0857625	62.5625	0.0351423
62.6068	0.0294662	0.0218492	62.6068	0.0499708	0.0325849	62.6068	0.0245906	0.021417	62.6068	0.02879	0.0273459	62.6068	0.0497723	0.0319555	62.6068	0.0248397	0.0198864	62.6068	0.028184	0.0539722	62.6068	0.0360465	0.0387062	62.6068	0.0266664	0.0516797	62.6068	0.0324391	0.0155424	62.6068	0.0845725	0.0446737	62.6068	0.034269	0.0313075	62.6068	0.0719204	0.0597049	62.6068	0.0696283	0.0592482	62.6068	0.0687294	0.0953076	62.6068	0.0737437	0.084587	62.6073	0.0347002
62.6532	0.0291533	0.0216172	62.6532	0.0492206	0.0320957	62.6532	0.0244008	0.0212518	62.6532	0.0284937	0.0270644	62.6532	0.0489497	0.0314274	62.6532	0.0246741	0.0197539	62.6532	0.0280636	0.0537417	62.6532	0.0357412	0.0383784	62.6532	0.0265608	0.0514751	62.6532	0.0321257	0.0153922	62.6532	0.0829483	0.0438158	62.6532	0.0338413	0.0309167	62.6532	0.0707375	0.058723	62.6532	0.0683576	0.0581669	62.6532	0.0677137	0.0938992	62.6532	0.0726343	0.0833144	62.653	0.0342563
62.7009	0.028841	0.0213856	62.7009	0.0484693	0.0316058	62.7009	0.0242101	0.0210857	62.7009	0.0281964	0.026782	62.7009	0.0481296	0.0309008	62.7009	0.024509	0.0196216	62.7009	0.0279445	0.0535137	62.7009	0.0354381	0.0380529	62.7009	0.0264558	0.0512717	62.7009	0.0318129	0.0152424	62.7009	0.081318	0.0429546	62.7009	0.033413	0.0305255	62.7009	0.0695477	0.0577352	62.7009	0.0670817	0.0570813	62.7009	0.066688	0.0924768	62.7009	0.0715148	0.0820303	62.7002	0.0338088
62.7477	0.028543	0.0211646	62.7477	0.0477469	0.0311347	62.7477	0.0240256	0.0209249	62.7477	0.02791	0.02651	62.7477	0.0473437	0.0303962	62.7477	0.0243502	0.0194945	62.7477	0.0278316	0.0532974	62.7477	0.0351486	0.037742	62.7477	0.0263531	0.0510726	62.7477	0.0315118	0.0150981	62.7477	0.0797458	0.0421241	62.7477	0.0329997	0.0301479	62.7477	0.0683967	0.0567797	62.7477	0.0658511	0.0560341	62.7477	0.065693	0.0910971	62.7477	0.07043	0.080786	62.7477	0.033367
62.7954	0.0282471	0.0209452	62.7954	0.0470274	0.0306655	62.7954	0.023841	0.0207642	62.7954	0.0276239	0.0262383	62.7954	0.0465631	0.0298951	62.7954	0.0241922	0.0193681	62.7954	0.02772	0.0530837	62.7954	0.0348622	0.0374345	62.7954	0.026251	0.0508748	62.7954	0.0312129	0.0149549	62.7954	0.0781764	0.0412951	62.7954	0.032588	0.0297718	62.7954	0.0672441	0.0558229	62.7954	0.0646213	0.0549877	62.7954	0.0646935	0.0897111	62.7954	0.0693416	0.0795376	62.794	0.032946
62.8404	0.0279762	0.0207444	62.8404	0.0463652	0.0302337	62.8404	0.0236706	0.0206158	62.8404	0.0273597	0.0259874	62.8404	0.0458467	0.0294351	62.8404	0.0240471	0.0192519	62.8404	0.0276166	0.0528857	62.8404	0.0345996	0.0371525	62.8404	0.0261561	0.0506907	62.8404	0.030937	0.0148227	62.8404	0.0767274	0.0405297	62.8404	0.0322088	0.0294253	62.8404	0.0661753	0.0549356	62.8404	0.0634852	0.0540209	62.8404	0.0637646	0.0884229	62.8404	0.0683319	0.0783794	62.8392	0.0325418
62.8833	0.0277235	0.020557	62.8833	0.0457457	0.0298297	62.8833	0.0235112	0.0204769	62.8833	0.0271131	0.0257531	62.8833	0.0451794	0.0290067	62.8833	0.0239118	0.0191436	62.8833	0.0275206	0.0527019	62.8833	0.0343554	0.0368903	62.8833	0.0260664	0.050517	62.8833	0.0306787	0.0146989	62.8833	0.0753703	0.0398129	62.8833	0.0318546	0.0291018	62.8833	0.0651704	0.0541014	62.8833	0.0624207	0.0531151	62.8833	0.0628889	0.0872086	62.8833	0.0673832	0.0772911	62.8859	0.032134
62.9274	0.0274703	0.0203692	62.9274	0.0451234	0.029424	62.9274	0.0233506	0.020337	62.9274	0.0268651	0.0255175	62.9274	0.044511	0.0285776	62.9274	0.0237761	0.0190349	62.9274	0.0274228	0.0525145	62.9274	0.0341095	0.0366262	62.9274	0.0259742	0.0503383	62.9274	0.0304189	0.0145744	62.9274	0.0740056	0.039092	62.9274	0.0314986	0.0287766	62.9274	0.0641552	0.0532586	62.9274	0.0613481	0.0522024	62.9274	0.0620012	0.0859776	62.9274	0.066424	0.0761909	62.9282	0.0317703
62.9754	0.0272033	0.0201712	62.9754	0.0444664	0.0289955	62.9754	0.0231811	0.0201895	62.9754	0.0266032	0.0252688	62.9754	0.0438075	0.0281259	62.9754	0.0236332	0.0189205	62.9754	0.0273183	0.0523145	62.9754	0.0338511	0.0363488	62.9754	0.0258749	0.0501458	62.9754	0.0301437	0.0144426	62.9754	0.0725633	0.0383301	62.9754	0.0311239	0.0284343	62.9754	0.0630762	0.0523629	62.9754	0.0602123	0.051236	62.9754	0.0610561	0.0846669	62.9754	0.0654056	0.0750228	62.9726	0.0313952
63.0186	0.0269664	0.0199956	63.0186	0.0438849	0.0286164	63.0186	0.0230309	0.0200586	63.0186	0.0263723	0.0250495	63.0186	0.0431866	0.0277272	63.0186	0.0235062	0.0188188	63.0186	0.0272239	0.0521337	63.0186	0.0336219	0.0361027	63.0186	0.0257849	0.0499715	63.0186	0.0298986	0.0143252	63.0186	0.0712864	0.0376556	63.0186	0.0307932	0.0281321	63.0186	0.062116	0.0515658	63.0186	0.059205	0.0503788	63.0186	0.0602119	0.0834963	63.0186	0.0644993	0.0739833	63.0171	0.0310262
63.0614	0.0267375	0.0198259	63.0614	0.0433206	0.0282484	63.0614	0.0228867	0.019933	63.0614	0.0261489	0.0248373	63.0614	0.0425874	0.0273425	63.0614	0.0233835	0.0187206	63.0614	0.027131	0.0519558	63.0614	0.0334002	0.0358646	63.0614	0.0256928	0.0497929	63.0614	0.0296604	0.0142111	63.0614	0.0700517	0.0370034	63.0614	0.0304733	0.0278398	63.0614	0.0611813	0.0507898	63.0614	0.058227	0.0495466	63.0614	0.0593884	0.0823544	63.0614	0.0636171	0.0729713	63.0623	0.0306604
63.1091	0.0264888	0.0196415	63.1091	0.0427074	0.0278485	63.1091	0.0227293	0.0197959	63.1091	0.0259056	0.0246062	63.1091	0.0419377	0.0269254	63.1091	0.0232506	0.0186142	63.1091	0.0270272	0.0517571	63.1091	0.0331578	0.0356044	63.1091	0.0255894	0.0495926	63.1091	0.0294014	0.0140869	63.1091	0.0687111	0.0362953	63.1091	0.0301274	0.0275239	63.1091	0.0601616	0.0499433	63.1091	0.0571615	0.0486399	63.1091	0.0584858	0.0811027	63.1091	0.062653	0.0718655	63.1073	0.0303013
63.1545	0.026257	0.0194696	63.1545	0.0421341	0.0274747	63.1545	0.0225822	0.0196679	63.1545	0.025679	0.0243909	63.1545	0.0413323	0.0265367	63.1545	0.0231269	0.0185152	63.1545	0.0269265	0.0515641	63.1545	0.0329299	0.0353596	63.1545	0.0254892	0.0493983	63.1545	0.0291577	0.0139702	63.1545	0.0674625	0.0356357	63.1545	0.0298051	0.0272294	63.1545	0.0592053	0.0491495	63.1545	0.0561635	0.0477907	63.1545	0.0576358	0.079924	63.1545	0.061749	0.0708285	63.154	0.0299348
63.1992	0.0260336	0.0193039	63.1992	0.041585	0.0271167	63.1992	0.0224412	0.019545	63.1992	0.0254613	0.0241841	63.1992	0.0407522	0.0261643	63.1992	0.0230088	0.0184206	63.1992	0.0268256	0.0513709	63.1992	0.0327093	0.0351228	63.1992	0.0253874	0.0492011	63.1992	0.0289237	0.013858	63.1992	0.0662687	0.0350051	63.1992	0.0294974	0.0269483	63.1992	0.0582858	0.0483861	63.1992	0.0552042	0.0469744	63.1992	0.056814	0.0787845	63.1992	0.0608773	0.0698287	63.1992	0.0295868
63.245	0.02581	0.0191381	63.245	0.0410339	0.0267573	63.245	0.0222985	0.0194207	63.245	0.0252431	0.0239769	63.245	0.0401704	0.0257907	63.245	0.0228913	0.0183266	63.245	0.0267215	0.0511716	63.245	0.0324866	0.0348836	63.245	0.0252802	0.0489933	63.245	0.0286877	0.013745	63.245	0.0650739	0.034374	63.245	0.0291896	0.026667	63.245	0.0573603	0.0476178	63.245	0.054239	0.0461531	63.245	0.0559823	0.0776312	63.245	0.0599979	0.06882	63.2476	0.0292218
63.2902	0.0255931	0.0189773	63.2902	0.0404992	0.0264086	63.2902	0.0221586	0.0192989	63.2902	0.0250328	0.0237771	63.2902	0.0396065	0.0254287	63.2902	0.0227774	0.0182354	63.2902	0.0266173	0.050972	63.2902	0.0322683	0.0346492	63.2902	0.0251721	0.0487838	63.2902	0.0284576	0.0136348	63.2902	0.0639195	0.0337642	63.2902	0.0288925	0.0263956	63.2902	0.0564617	0.0468718	63.2902	0.0533008	0.0453548	63.2902	0.0551704	0.0765053	63.2902	0.0591407	0.0678367	63.29	0.0289075
63.3349	0.0253847	0.0188228	63.3349	0.0399866	0.0260744	63.3349	0.0220238	0.0191815	63.3349	0.0248317	0.0235862	63.3349	0.039066	0.0250817	63.3349	0.0226689	0.0181485	63.3349	0.0265133	0.050773	63.3349	0.0320563	0.0344216	63.3349	0.0250646	0.0485754	63.3349	0.0282366	0.0135288	63.3349	0.062816	0.0331813	63.3349	0.028608	0.0261357	63.3349	0.0555994	0.046156	63.3349	0.052399	0.0445875	63.3349	0.0543868	0.0754186	63.3349	0.0583144	0.066889	63.3328	0.0285949
63.3796	0.0251792	0.0186704	63.3796	0.0394825	0.0257456	63.3796	0.02189	0.019065	63.3796	0.0246341	0.0233984	63.3796	0.0385328	0.0247393	63.3796	0.0225639	0.0180644	63.3796	0.0264081	0.0505714	63.3796	0.0318453	0.034195	63.3796	0.0249554	0.0483638	63.3796	0.0280177	0.013424	63.3796	0.0617332	0.0326093	63.3796	0.0283283	0.0258802	63.3796	0.0547498	0.0454507	63.3796	0.0515081	0.0438294	63.3796	0.0536095	0.0743407	63.3796	0.0574969	0.0659512	63.3828	0.0282403
63.4262	0.0249678	0.0185136	63.4262	0.0389691	0.0254109	63.4262	0.0217521	0.0189448	63.4262	0.0244335	0.0232079	63.4262	0.0379883	0.0243898	63.4262	0.0224585	0.0179801	63.4262	0.0262986	0.0503616	63.4262	0.0316277	0.0339614	63.4262	0.0248421	0.0481443	63.4262	0.0277946	0.0133171	63.4262	0.0606326	0.032028	63.4262	0.0280436	0.0256201	63.4262	0.0538834	0.0447315	63.4262	0.0505967	0.0430538	63.4262	0.0528116	0.0732342	63.4262	0.0566584	0.0649894	63.4276	0.0279294
63.4733	0.0247584	0.0183584	63.4733	0.0384628	0.0250807	63.4733	0.0216134	0.0188241	63.4733	0.024237	0.0230213	63.4733	0.0374498	0.0240441	63.4733	0.0223562	0.0178981	63.4733	0.0261864	0.0501469	63.4733	0.0314093	0.0337269	63.4733	0.0247287	0.0479245	63.4733	0.027574	0.0132114	63.4733	0.059546	0.031454	63.4733	0.0277618	0.0253627	63.4733	0.0530266	0.0440202	63.4733	0.0496927	0.0422846	63.4733	0.0520176	0.0721333	63.4733	0.0558256	0.0640341	63.4746	0.0276127
63.5176	0.0245662	0.0182158	63.5176	0.0380003	0.0247792	63.5176	0.0214852	0.0187124	63.5176	0.0240587	0.0228519	63.5176	0.036957	0.0237276	63.5176	0.0222631	0.0178236	63.5176	0.026083	0.0499488	63.5176	0.0312061	0.0335086	63.5176	0.0246254	0.0477243	63.5176	0.0273719	0.0131146	63.5176	0.0585551	0.0309306	63.5176	0.0275043	0.0251274	63.5176	0.0522434	0.04337	63.5176	0.0488645	0.0415799	63.5176	0.0512877	0.0711211	63.5176	0.0550607	0.0631568	63.5153	0.0273428
63.5604	0.0243832	0.0180801	63.5604	0.0375649	0.0244953	63.5604	0.0213634	0.0186063	63.5604	0.0238918	0.0226934	63.5604	0.0364922	0.0234292	63.5604	0.0221767	0.0177544	63.5604	0.0259833	0.0497579	63.5604	0.0310118	0.0333001	63.5604	0.0245287	0.0475369	63.5604	0.0271805	0.0130229	63.5604	0.0576227	0.030438	63.5604	0.0272615	0.0249056	63.5604	0.0515055	0.0427575	63.5604	0.0480812	0.0409134	63.5604	0.0505956	0.0701613	63.5604	0.054336	0.0623255	63.5625	0.0270403
63.605	0.0241944	0.0179402	63.605	0.037117	0.0242032	63.605	0.0212373	0.0184965	63.605	0.0237224	0.0225325	63.605	0.0360138	0.0231221	63.605	0.0220885	0.0176838	63.605	0.0258809	0.0495619	63.605	0.0308096	0.0330829	63.605	0.0244311	0.0473477	63.605	0.0269836	0.0129285	63.605	0.0566654	0.0299323	63.605	0.027011	0.0246767	63.605	0.0507479	0.0421285	63.605	0.0472746	0.040227	63.605	0.0498808	0.0691701	63.605	0.0535889	0.0614686	63.6066	0.0267647
63.6509	0.0240037	0.0177988	63.6509	0.0366688	0.0239109	63.6509	0.02111	0.0183856	63.6509	0.0235542	0.0223727	63.6509	0.0355325	0.0228131	63.6509	0.0220005	0.0176134	63.6509	0.0257788	0.0493663	63.6509	0.0306039	0.032862	63.6509	0.0243364	0.0471642	63.6509	0.0267852	0.0128335	63.6509	0.0557046	0.0294248	63.6509	0.0267594	0.0244469	63.6509	0.0499874	0.0414972	63.6509	0.0464625	0.0395359	63.6509	0.049158	0.0681678	63.6509	0.0528349	0.0606037	63.652	0.0264893
63.6978	0.0238134	0.0176576	63.6978	0.0362206	0.0236186	63.6978	0.0209816	0.0182738	63.6978	0.0233871	0.022214	63.6978	0.0350512	0.0225041	63.6978	0.0219124	0.0175429	63.6978	0.0256758	0.0491691	63.6978	0.0303942	0.0326369	63.6978	0.024247	0.046991	63.6978	0.0265865	0.0127382	63.6978	0.0547427	0.0289167	63.6978	0.0265069	0.0242162	63.6978	0.0492261	0.0408652	63.6978	0.0456479	0.0388428	63.6978	0.0484301	0.0671585	63.6978	0.052078	0.0597355	63.6989	0.026214
63.741	0.0236406	0.0175295	63.741	0.0358148	0.023354	63.741	0.0208654	0.0181726	63.741	0.0232369	0.0220713	63.741	0.0346158	0.0222245	63.741	0.0218331	0.0174794	63.741	0.025584	0.0489932	63.741	0.0302021	0.0324306	63.741	0.024169	0.0468398	63.741	0.0264066	0.0126521	63.741	0.0538741	0.0284579	63.741	0.0262787	0.0240077	63.741	0.048538	0.0402939	63.741	0.0449102	0.038215	63.741	0.0477683	0.0662407	63.741	0.0513914	0.058948	63.7436	0.0259563
63.7875	0.0234613	0.0173965	63.7875	0.0353914	0.0230779	63.7875	0.020744	0.0180669	63.7875	0.0230827	0.0219249	63.7875	0.0341604	0.0219321	63.7875	0.0217497	0.0174126	63.7875	0.0254899	0.048813	63.7875	0.0300003	0.0322138	63.7875	0.0240921	0.0466909	63.7875	0.0262188	0.0125621	63.7875	0.0529686	0.0279796	63.7875	0.0260398	0.0237895	63.7875	0.0478196	0.0396976	63.7875	0.0441392	0.037559	63.7875	0.047073	0.0652766	63.7875	0.050673	0.058124	63.7906	0.0256941
63.8353	0.0232825	0.017264	63.8353	0.0349661	0.0228006	63.8353	0.0206216	0.0179602	63.8353	0.0229281	0.021778	63.8353	0.0337027	0.0216383	63.8353	0.0216639	0.0173439	63.8353	0.0253966	0.0486343	63.8353	0.0297964	0.0319949	63.8353	0.0240165	0.0465443	63.8353	0.0260299	0.0124716	63.8353	0.0520596	0.0274994	63.8353	0.0257988	0.0235693	63.8353	0.0470974	0.039098	63.8353	0.0433636	0.036899	63.8353	0.04637	0.0643017	63.8353	0.04995	0.0572946	63.8345	0.0254551
63.8792	0.0231221	0.0171451	63.8792	0.03458	0.0225488	63.8792	0.0205104	0.0178634	63.8792	0.0227884	0.0216454	63.8792	0.0332877	0.0213718	63.8792	0.0215841	0.01728	63.8792	0.0253139	0.0484761	63.8792	0.0296113	0.0317962	63.8792	0.0239495	0.0464145	63.8792	0.0258584	0.0123894	63.8792	0.0512367	0.0270647	63.8792	0.0255803	0.0233697	63.8792	0.046443	0.0385548	63.8792	0.0426607	0.0363009	63.8792	0.0457288	0.0634125	63.8792	0.0492936	0.0565417	63.8775	0.025223
63.9237	0.0229657	0.0170291	63.9237	0.034199	0.0223004	63.9237	0.0204007	0.0177679	63.9237	0.0226517	0.0215155	63.9237	0.0328789	0.0211094	63.9237	0.0215045	0.0172163	63.9237	0.0252331	0.0483213	63.9237	0.0294296	0.0316011	63.9237	0.0238852	0.0462898	63.9237	0.0256893	0.0123084	63.9237	0.050427	0.0266371	63.9237	0.0253652	0.0231732	63.9237	0.0457988	0.03802	63.9237	0.0419683	0.0357117	63.9237	0.0450932	0.0625311	63.9237	0.0486464	0.0557994	63.9194	0.0250013
63.9699	0.022808	0.0169122	63.9699	0.0338091	0.0220462	63.9699	0.0202874	0.0176692	63.9699	0.0225118	0.0213826	63.9699	0.0324612	0.0208412	63.9699	0.0214199	0.0171485	63.9699	0.0251505	0.0481632	63.9699	0.0292446	0.0314025	63.9699	0.0238187	0.046161	63.9699	0.0255162	0.0122255	63.9699	0.0495996	0.0262	63.9699	0.0251446	0.0229717	63.9699	0.0451395	0.0374727	63.9699	0.0412607	0.0351096	63.9699	0.0444391	0.0616241	63.9699	0.0479831	0.0550385	63.966	0.0247611
64.0164	0.022657	0.0168002	64.0164	0.0334265	0.0217967	64.0164	0.0201749	0.0175712	64.0164	0.0223742	0.0212519	64.0164	0.0320518	0.0205783	64.0164	0.0213339	0.0170797	64.0164	0.0250715	0.0480119	64.0164	0.029065	0.0312096	64.0164	0.0237521	0.0460318	64.0164	0.0253462	0.012144	64.0164	0.0487903	0.0257725	64.0164	0.0249285	0.0227742	64.0164	0.0444936	0.0369365	64.0164	0.0405673	0.0345196	64.0164	0.0437942	0.0607297	64.0164	0.0473327	0.0542925	64.0111	0.0245308
64.0588	0.0225245	0.0167019	64.0588	0.0330847	0.0215738	64.0588	0.0200742	0.0174835	64.0588	0.022251	0.0211349	64.0588	0.0316869	0.0203441	64.0588	0.021255	0.0170165	64.0588	0.0250005	0.0478758	64.0588	0.0289058	0.0310386	64.0588	0.0236902	0.0459119	64.0588	0.0251944	0.0120713	64.0588	0.0480679	0.0253909	64.0588	0.0247353	0.0225977	64.0588	0.0439169	0.0364578	64.0588	0.0399494	0.0339938	64.0588	0.0432152	0.0599269	64.0588	0.0467516	0.053626	64.0564	0.0243045
64.1047	0.022386	0.0165992	64.1047	0.0327214	0.0213369	64.1047	0.019965	0.0173884	64.1047	0.022118	0.0210085	64.1047	0.0312989	0.0200949	64.1047	0.0211678	0.0169467	64.1047	0.0249248	0.0477309	64.1047	0.0287389	0.0308594	64.1047	0.0236223	0.0457804	64.1047	0.0250318	0.0119934	64.1047	0.0472997	0.0249851	64.1047	0.0245298	0.02241	64.1047	0.0433032	0.0359483	64.1047	0.0392931	0.0334353	64.1047	0.0425965	0.059069	64.1047	0.0461325	0.0529158	64.1021	0.0240778
64.1506	0.0222537	0.0165011	64.1506	0.0323673	0.021106	64.1506	0.019857	0.0172943	64.1506	0.0219867	0.0208838	64.1506	0.0309214	0.0198526	64.1506	0.0210799	0.0168763	64.1506	0.0248507	0.0475889	64.1506	0.0285785	0.0306871	64.1506	0.0235522	0.0456444	64.1506	0.0248718	0.0119167	64.1506	0.0465516	0.0245899	64.1506	0.0243297	0.0222271	64.1506	0.0427058	0.0354523	64.1506	0.0386552	0.0328925	64.1506	0.0419904	0.0582285	64.1506	0.0455284	0.0522228	64.1501	0.0238429
64.1962	0.0221274	0.0164075	64.1962	0.0320243	0.0208823	64.1962	0.0197515	0.0172025	64.1962	0.0218578	0.0207614	64.1962	0.0305566	0.0196184	64.1962	0.020992	0.016806	64.1962	0.0247794	0.0474524	64.1962	0.0284246	0.0305219	64.1962	0.02348	0.0455045	64.1962	0.0247156	0.0118419	64.1962	0.0458268	0.0242071	64.1962	0.0241354	0.0220497	64.1962	0.0421267	0.0349716	64.1962	0.0380384	0.0323677	64.1962	0.0414007	0.0574107	64.1962	0.0449421	0.0515503	64.1982	0.0236132
64.2404	0.0220087	0.0163194	64.2404	0.0316985	0.0206699	64.2404	0.0196506	0.0171146	64.2404	0.0217331	0.0206429	64.2404	0.0302101	0.0193959	64.2404	0.0209062	0.0167373	64.2404	0.0247106	0.0473207	64.2404	0.0282786	0.0303652	64.2404	0.0234091	0.0453672	64.2404	0.0245648	0.0117696	64.2404	0.0451337	0.023841	64.2404	0.0239496	0.0218799	64.2404	0.0415739	0.0345127	64.2404	0.0374514	0.0318682	64.2404	0.0408362	0.0566279	64.2404	0.0443817	0.0509076	64.2427	0.0234036
64.2864	0.0218912	0.0162324	64.2864	0.0313707	0.0204562	64.2864	0.0195474	0.0170247	64.2864	0.0216045	0.0205208	64.2864	0.0298616	0.0191721	64.2864	0.0208183	0.016667	64.2864	0.0246411	0.0471877	64.2864	0.0281332	0.030209	64.2864	0.0233357	0.0452248	64.2864	0.0244109	0.0116959	64.2864	0.0444351	0.023472	64.2864	0.0237617	0.0217083	64.2864	0.0410165	0.03405	64.2864	0.0368608	0.0313656	64.2864	0.0402651	0.055836	64.2864	0.043815	0.0502575	64.2891	0.0231879
64.335	0.0217697	0.0161423	64.335	0.0310313	0.0202348	64.335	0.0194406	0.0169317	64.335	0.0214683	0.0203914	64.335	0.0295015	0.0189409	64.335	0.0207265	0.0165934	64.335	0.0245696	0.0470506	64.335	0.0279831	0.0300479	64.335	0.0232561	0.0450706	64.335	0.0242497	0.0116186	64.335	0.043708	0.0230879	64.335	0.0235661	0.0215296	64.335	0.0404373	0.0335691	64.335	0.0362486	0.0308447	64.335	0.0396696	0.0550101	64.335	0.0432251	0.0495809	64.3357	0.0229754
64.3812	0.0216572	0.0160588	64.3812	0.0307154	0.0200289	64.3812	0.0193411	0.016845	64.3812	0.0213377	0.0202674	64.3812	0.0291653	0.0187251	64.3812	0.0206406	0.0165246	64.3812	0.0245035	0.046924	64.3812	0.0278429	0.0298973	64.3812	0.0231817	0.0449264	64.3812	0.0240961	0.011545	64.3812	0.0430254	0.0227273	64.3812	0.0233814	0.0213608	64.3812	0.0398939	0.033118	64.3812	0.0356759	0.0303574	64.3812	0.039109	0.0542328	64.3812	0.0426711	0.0489454	64.3798	0.0227779
64.423	0.0215597	0.0159865	64.423	0.0304429	0.0198511	64.423	0.0192553	0.0167703	64.423	0.021222	0.0201575	64.423	0.0288745	0.0185384	64.423	0.0205662	0.0164651	64.423	0.0244469	0.0468157	64.423	0.0277207	0.0297661	64.423	0.0231169	0.0448008	64.423	0.0239623	0.011481	64.423	0.0424327	0.0224142	64.423	0.0232209	0.0212142	64.423	0.0394222	0.0327264	64.423	0.0351796	0.0299351	64.423	0.0386216	0.0535568	64.423	0.042189	0.0483924	64.4204	0.0225997
64.4671	0.0214577	0.0159109	64.4671	0.0301608	0.0196672	64.4671	0.0191676	0.0166939	64.4671	0.0211005	0.0200421	64.4671	0.0285733	0.018345	64.4671	0.0204907	0.0164047	64.4671	0.0243886	0.046704	64.4671	0.0275939	0.0296299	64.4671	0.0230505	0.0446722	64.4671	0.0238213	0.0114134	64.4671	0.0418149	0.0220879	64.4671	0.0230533	0.0210611	64.4671	0.0389305	0.0323183	64.4671	0.0346645	0.0294968	64.4671	0.038112	0.0528502	64.4671	0.041686	0.0478155	64.4712	0.0223801
64.5117	0.0213566	0.0158359	64.5117	0.029883	0.0194861	64.5117	0.0190828	0.0166201	64.5117	0.0209794	0.0199271	64.5117	0.0282778	0.0181553	64.5117	0.0204182	0.0163466	64.5117	0.0243319	0.0465954	64.5117	0.0274686	0.0294954	64.5117	0.0229863	0.0445476	64.5117	0.0236826	0.0113469	64.5117	0.0412067	0.0217666	64.5117	0.0228878	0.0209099	64.5117	0.0384454	0.0319155	64.5117	0.0341572	0.0290651	64.5117	0.0376078	0.052151	64.5117	0.0411889	0.0472453	64.515	0.0221974
64.5564	0.0212558	0.0157612	64.5564	0.029612	0.0193093	64.5564	0.0190009	0.0165487	64.5564	0.0208591	0.0198128	64.5564	0.0279884	0.0179695	64.5564	0.0203486	0.0162909	64.5564	0.0242764	0.0464892	64.5564	0.0273451	0.0293628	64.5564	0.0229227	0.0444245	64.5564	0.0235454	0.0112812	64.5564	0.0406082	0.0214505	64.5564	0.0227239	0.0207601	64.5564	0.0379676	0.0315189	64.5564	0.0336587	0.0286409	64.5564	0.0371096	0.0514602	64.5564	0.0406989	0.0466833	64.5619	0.0220028
64.6004	0.0211555	0.0156868	64.6004	0.0293506	0.0191388	64.6004	0.0189238	0.0164816	64.6004	0.0207428	0.0197023	64.6004	0.0277094	0.0177903	64.6004	0.0202839	0.0162391	64.6004	0.0242224	0.0463857	64.6004	0.0272258	0.0292347	64.6004	0.0228624	0.0443077	64.6004	0.0234127	0.0112176	64.6004	0.0400305	0.0211453	64.6004	0.0225646	0.0206146	64.6004	0.0375056	0.0311354	64.6004	0.0331773	0.0282313	64.6004	0.0366266	0.0507904	64.6004	0.0402247	0.0461393	64.6036	0.0218339
64.6473	0.0210491	0.0156079	64.6473	0.0290799	0.0189623	64.6473	0.0188459	0.0164138	64.6473	0.0206223	0.0195878	64.6473	0.0274204	0.0176048	64.6473	0.0202193	0.0161873	64.6473	0.0241657	0.0462772	64.6473	0.0271019	0.0291016	64.6473	0.0228004	0.0441875	64.6473	0.0232752	0.0111517	64.6473	0.039431	0.0208286	64.6473	0.0223992	0.0204635	64.6473	0.0370248	0.0307362	64.6473	0.0326767	0.0278053	64.6473	0.036122	0.0500906	64.6473	0.0397307	0.0455727	64.6492	0.0216526
64.6932	0.0209441	0.01553	64.6932	0.0288212	0.0187936	64.6932	0.018773	0.0163502	64.6932	0.0205087	0.01948	64.6932	0.0271452	0.0174281	64.6932	0.0201602	0.01614	64.6932	0.0241099	0.0461704	64.6932	0.0269844	0.0289754	64.6932	0.0227422	0.0440746	64.6932	0.0231447	0.0110892	64.6932	0.03886	0.020527	64.6932	0.0222405	0.0203185	64.6932	0.0365643	0.030354	64.6932	0.0321986	0.0273984	64.6932	0.0356377	0.0494191	64.6932	0.039258	0.0450304	64.6929	0.0214812
64.739	0.0208386	0.0154518	64.739	0.0285693	0.0186294	64.739	0.018703	0.0162892	64.739	0.0203992	0.0193759	64.739	0.0268769	0.0172558	64.739	0.0201036	0.0160947	64.739	0.0240535	0.0460624	64.739	0.0268702	0.0288528	64.739	0.0226836	0.0439611	64.739	0.0230183	0.0110286	64.739	0.0383027	0.0202326	64.739	0.0220844	0.0201759	64.739	0.0361136	0.0299799	64.739	0.0317313	0.0270009	64.739	0.0351616	0.0487589	64.739	0.0387953	0.0444997	64.7385	0.0213062
64.7853	0.0207316	0.0153725	64.7853	0.0283204	0.0184671	64.7853	0.0186349	0.0162299	64.7853	0.0202932	0.0192753	64.7853	0.0266128	0.0170863	64.7853	0.0200497	0.0160516	64.7853	0.0239963	0.0459528	64.7853	0.0267587	0.028733	64.7853	0.0226248	0.043847	64.7853	0.0228945	0.0109693	64.7853	0.0377545	0.0199431	64.7853	0.02193	0.0200348	64.7853	0.0356681	0.02961	64.7853	0.0312701	0.0266084	64.7853	0.03469	0.0481049	64.7853	0.0383376	0.0439747	64.7793	0.021153
64.8334	0.020618	0.0152882	64.8334	0.0280637	0.0182997	64.8334	0.0185641	0.0161683	64.8334	0.0201873	0.0191747	64.8334	0.026341	0.0169118	64.8334	0.0199945	0.0160074	64.8334	0.0239339	0.0458333	64.8334	0.0266455	0.0286116	64.8334	0.0225629	0.0437272	64.8334	0.0227682	0.0109088	64.8334	0.0371905	0.0196451	64.8334	0.0217702	0.0198888	64.8334	0.0352093	0.0292291	64.8334	0.0307947	0.0262038	64.8334	0.0342012	0.0474271	64.8334	0.0378649	0.0434326	64.8292	0.0209702
64.8796	0.0205122	0.0152098	64.8796	0.0278297	0.0181471	64.8796	0.0185001	0.0161126	64.8796	0.0200943	0.0190863	64.8796	0.0260943	0.0167534	64.8796	0.0199452	0.015968	64.8796	0.0238746	0.0457198	64.8796	0.0265447	0.0285033	64.8796	0.0225049	0.0436147	64.8796	0.0226539	0.010854	64.8796	0.0366791	0.019375	64.8796	0.0216235	0.0197549	64.8796	0.0347913	0.0288821	64.8796	0.030363	0.0258366	64.8796	0.033756	0.0468097	64.8796	0.037435	0.0429394	64.8736	0.0208096
64.9217	0.0204136	0.0151367	64.9217	0.0276161	0.0180079	64.9217	0.0184408	0.0160609	64.9217	0.0200118	0.019008	64.9217	0.0258701	0.0166094	64.9217	0.0198991	0.015931	64.9217	0.0238185	0.0456123	64.9217	0.0264548	0.0284067	64.9217	0.0224498	0.0435081	64.9217	0.0225521	0.0108053	64.9217	0.0362155	0.0191301	64.9217	0.0214897	0.0196326	64.9217	0.0344117	0.028567	64.9217	0.029971	0.0255029	64.9217	0.0333503	0.0462471	64.9217	0.0370431	0.0424899	64.9214	0.0206406
64.965	0.020315	0.0150636	64.965	0.027404	0.0178695	64.965	0.0183805	0.0160084	64.965	0.0199319	0.0189321	64.965	0.0256475	0.0164665	64.965	0.0198528	0.015894	64.965	0.0237621	0.0455043	64.965	0.026366	0.0283114	64.965	0.0223934	0.0433987	64.965	0.0224516	0.0107571	64.965	0.0357548	0.0188867	64.965	0.021356	0.0195104	64.965	0.0340343	0.0282536	64.965	0.0295811	0.0251712	64.965	0.0329464	0.045687	64.965	0.0366532	0.0420427	64.9674	0.02048
65.0082	0.0202165	0.0149906	65.0082	0.0271936	0.0177323	65.0082	0.0183193	0.0159551	65.0082	0.019855	0.018859	65.0082	0.0254277	0.0163254	65.0082	0.0198061	0.0158566	65.0082	0.0237036	0.0453923	65.0082	0.0262796	0.0282186	65.0082	0.0223363	0.0432881	65.0082	0.022354	0.0107103	65.0082	0.0352998	0.0186464	65.0082	0.0212229	0.0193888	65.0082	0.0336607	0.0279435	65.0082	0.0291954	0.024843	65.0082	0.0325457	0.0451314	65.0082	0.0362664	0.041599	65.0107	0.0203336
65.054	0.0201149	0.0149152	65.054	0.0269767	0.0175909	65.054	0.0182551	0.0158992	65.054	0.0197767	0.0187847	65.054	0.0252015	0.0161802	65.054	0.0197558	0.0158163	65.054	0.0236427	0.0452757	65.054	0.0261911	0.0281236	65.054	0.0222757	0.0431705	65.054	0.0222551	0.010663	65.054	0.0348335	0.0184001	65.054	0.021085	0.0192628	65.054	0.0332768	0.0276248	65.054	0.0287995	0.0245061	65.054	0.0321337	0.0445601	65.054	0.0358682	0.0411422	65.0534	0.0201902
65.1011	0.0200135	0.01484	65.1011	0.0267587	0.0174488	65.1011	0.0181879	0.0158406	65.1011	0.0196994	0.0187112	65.1011	0.0249735	0.0160338	65.1011	0.0197033	0.0157743	65.1011	0.0235807	0.0451569	65.1011	0.0261023	0.0280282	65.1011	0.0222129	0.0430488	65.1011	0.0221571	0.010616	65.1011	0.0343656	0.018153	65.1011	0.0209467	0.0191365	65.1011	0.0328913	0.0273048	65.1011	0.0284017	0.0241676	65.1011	0.0317194	0.0439855	65.1011	0.0354675	0.0406826	65.101	0.0200336
65.1479	0.0199161	0.0147678	65.1479	0.026547	0.0173107	65.1479	0.0181206	0.0157821	65.1479	0.0196246	0.0186402	65.1479	0.0247525	0.0158919	65.1479	0.01965	0.0157316	65.1479	0.0235215	0.0450435	65.1479	0.0260162	0.0279358	65.1479	0.0221514	0.0429297	65.1479	0.0220651	0.0105719	65.1479	0.0339142	0.0179145	65.1479	0.0208128	0.0190142	65.1479	0.0325183	0.0269952	65.1479	0.0280172	0.0238405	65.1479	0.031319	0.0434303	65.1479	0.0350791	0.0402371	65.1489	0.0198795
65.1934	0.0198253	0.0147005	65.1934	0.026345	0.017179	65.1934	0.0180555	0.0157254	65.1934	0.0195528	0.018572	65.1934	0.0245416	0.0157565	65.1934	0.0195968	0.015689	65.1934	0.0234645	0.0449344	65.1934	0.025933	0.0278464	65.1934	0.0220918	0.0428141	65.1934	0.0219784	0.0105304	65.1934	0.0334856	0.0176881	65.1934	0.0206854	0.0188978	65.1934	0.0321634	0.0267005	65.1934	0.0276508	0.0235287	65.1934	0.0309377	0.0429015	65.1934	0.034708	0.0398114	65.1913	0.0197456
65.2391	0.0197361	0.0146343	65.2391	0.026145	0.0170486	65.2391	0.0179894	0.0156677	65.2391	0.0194811	0.0185039	65.2391	0.0243332	0.0156227	65.2391	0.0195417	0.0156449	65.2391	0.023409	0.0448281	65.2391	0.0258492	0.0277565	65.2391	0.0220327	0.0426995	65.2391	0.0218949	0.0104904	65.2391	0.0330655	0.0174662	65.2391	0.0205604	0.0187836	65.2391	0.031814	0.0264105	65.2391	0.0272905	0.023222	65.2391	0.0305619	0.0423804	65.2391	0.0343419	0.0393915	65.237	0.0196047
65.2812	0.0196579	0.0145764	65.2812	0.0259677	0.016933	65.2812	0.01793	0.015616	65.2812	0.0194161	0.0184421	65.2812	0.0241473	0.0155034	65.2812	0.0194908	0.0156042	65.2812	0.0233602	0.0447347	65.2812	0.0257742	0.0276759	65.2812	0.0219798	0.0425972	65.2812	0.0218231	0.010456	65.2812	0.0326941	0.01727	65.2812	0.0204506	0.0186833	65.2812	0.0315037	0.0261529	65.2812	0.02697	0.0229494	65.2812	0.0302287	0.0419184	65.2812	0.0340163	0.0390181	65.2853	0.0194605
65.3275	0.0195723	0.0145129	65.3275	0.0257695	0.0168037	65.3275	0.0178643	0.0155588	65.3275	0.019341	0.0183708	65.3275	0.0239402	0.0153704	65.3275	0.0194334	0.0155582	65.3275	0.0233074	0.0446336	65.3275	0.0256884	0.0275839	65.3275	0.0219221	0.0424853	65.3275	0.021744	0.0104181	65.3275	0.0322832	0.0170529	65.3275	0.0203295	0.0185727	65.3275	0.0311596	0.0258673	65.3275	0.0266144	0.0226468	65.3275	0.0298583	0.0414048	65.3275	0.0336538	0.0386023	65.3296	0.0193303
65.3751	0.0194894	0.0144514	65.3751	0.0255739	0.0166761	65.3751	0.017799	0.0155019	65.3751	0.0192651	0.0182987	65.3751	0.0237358	0.0152392	65.3751	0.0193754	0.0155118	65.3751	0.0232553	0.0445337	65.3751	0.0256019	0.027491	65.3751	0.0218644	0.0423735	65.3751	0.0216676	0.0103815	65.3751	0.0318804	0.0168402	65.3751	0.020212	0.0184653	65.3751	0.0308201	0.0255854	65.3751	0.0262635	0.0223482	65.3751	0.0294936	0.0408991	65.3751	0.0332955	0.0381913	65.3697	0.0192173
65.4187	0.0194142	0.0143956	65.4187	0.0253965	0.0165605	65.4187	0.0177399	0.0154505	65.4187	0.0191947	0.0182319	65.4187	0.0235522	0.0151213	65.4187	0.0193229	0.0154697	65.4187	0.0232083	0.0444437	65.4187	0.0255207	0.0274037	65.4187	0.0218122	0.0422723	65.4187	0.0215989	0.0103486	65.4187	0.0315207	0.0166502	65.4187	0.0201075	0.0183698	65.4187	0.030515	0.0253322	65.4187	0.0259477	0.0220794	65.4187	0.0291664	0.0404453	65.4187	0.0329733	0.0378217	65.4168	0.0190852
65.4641	0.0193382	0.0143393	65.4641	0.0252151	0.0164422	65.4641	0.0176811	0.0153993	65.4641	0.0191204	0.0181613	65.4641	0.0233641	0.0150005	65.4641	0.0192696	0.015427	65.4641	0.0231613	0.0443538	65.4641	0.0254371	0.027314	65.4641	0.0217589	0.0421689	65.4641	0.0215291	0.0103151	65.4641	0.0311559	0.0164575	65.4641	0.020002	0.0182735	65.4641	0.0302043	0.0250742	65.4641	0.0256257	0.0218054	65.4641	0.0288325	0.0399822	65.4641	0.0326438	0.0374437	65.4633	0.0189604
65.5102	0.0192629	0.0142834	65.5102	0.0250343	0.0163243	65.5102	0.0176238	0.0153494	65.5102	0.0190453	0.01809	65.5102	0.0231782	0.0148812	65.5102	0.019217	0.0153849	65.5102	0.0231146	0.0442643	65.5102	0.0253515	0.027222	65.5102	0.0217048	0.0420642	65.5102	0.0214589	0.0102815	65.5102	0.0307954	0.0162671	65.5102	0.0198991	0.0181794	65.5102	0.0298963	0.0248185	65.5102	0.0253059	0.0215333	65.5102	0.0285012	0.0395228	65.5102	0.0323167	0.0370685	65.5096	0.0188407
65.5541	0.0191914	0.0142305	65.5541	0.0248645	0.0162136	65.5541	0.0175703	0.0153027	65.5541	0.0189733	0.0180216	65.5541	0.0230053	0.0147701	65.5541	0.0191687	0.0153463	65.5541	0.0230703	0.0441796	65.5541	0.0252699	0.0271344	65.5541	0.0216542	0.0419662	65.5541	0.021392	0.0102494	65.5541	0.0304603	0.01609	65.5541	0.0198036	0.0180922	65.5541	0.0296085	0.0245796	65.5541	0.0250073	0.0212793	65.5541	0.0281916	0.0390935	65.5541	0.0320105	0.0367173	65.5522	0.0187345
65.5996	0.0191204	0.0141778	65.5996	0.0246924	0.0161014	65.5996	0.0175179	0.0152571	65.5996	0.0189001	0.0179521	65.5996	0.0228306	0.014658	65.5996	0.0191215	0.0153085	65.5996	0.0230266	0.0440959	65.5996	0.0251859	0.0270442	65.5996	0.0216024	0.0418657	65.5996	0.0213224	0.0102161	65.5996	0.0301226	0.0159116	65.5996	0.0197083	0.0180052	65.5996	0.0293179	0.0243383	65.5996	0.0247051	0.0210221	65.5996	0.0278782	0.0386589	65.5996	0.0317002	0.0363614	65.6001	0.0186199
65.6432	0.019053	0.0141278	65.6432	0.0245296	0.0159952	65.6432	0.0174685	0.0152141	65.6432	0.0188302	0.0178857	65.6432	0.0226667	0.0145528	65.6432	0.0190789	0.0152744	65.6432	0.0229854	0.0440169	65.6432	0.0251052	0.0269575	65.6432	0.0215509	0.0417659	65.6432	0.0212544	0.0101835	65.6432	0.0298046	0.0157437	65.6432	0.0196189	0.0179234	65.6432	0.0290431	0.0241103	65.6432	0.0244202	0.0207797	65.6432	0.0275828	0.0382493	65.6432	0.0314078	0.036026	65.6486	0.0185084
65.6892	0.0189833	0.0140761	65.6892	0.0243619	0.0158859	65.6892	0.0174186	0.0151706	65.6892	0.0187576	0.0178167	65.6892	0.0224988	0.014445	65.6892	0.0190364	0.0152404	65.6892	0.0229428	0.0439353	65.6892	0.0250204	0.0268665	65.6892	0.0214969	0.0416613	65.6892	0.0211812	0.0101484	65.6892	0.0294777	0.015571	65.6892	0.0195268	0.0178394	65.6892	0.0287601	0.0238753	65.6892	0.0241264	0.0205297	65.6892	0.0272784	0.0378272	65.6892	0.0311062	0.0356801	65.6955	0.0184053
65.7332	0.0189201	0.0140293	65.7332	0.0242078	0.0157854	65.7332	0.0173729	0.0151309	65.7332	0.0186901	0.0177526	65.7332	0.0223448	0.0143461	65.7332	0.0189987	0.0152102	65.7332	0.0229045	0.0438621	65.7332	0.024942	0.0267823	65.7332	0.0214442	0.0415591	65.7332	0.0211103	0.0101145	65.7332	0.0291775	0.0154124	65.7332	0.0194423	0.0177622	65.7332	0.0285003	0.0236596	65.7332	0.0238566	0.0203001	65.7332	0.0269982	0.0374386	65.7332	0.0308286	0.0353616	65.7373	0.0183153
65.7807	0.0188513	0.0139782	65.7807	0.0240409	0.0156765	65.7807	0.0173235	0.0150878	65.7807	0.0186165	0.0176827	65.7807	0.0221771	0.0142385	65.7807	0.0189584	0.0151779	65.7807	0.022863	0.0437825	65.7807	0.0248563	0.0266903	65.7807	0.0213841	0.0414427	65.7807	0.0210297	0.0100759	65.7807	0.0288507	0.0152398	65.7807	0.0193497	0.0176775	65.7807	0.0282172	0.0234246	65.7807	0.0235639	0.0200511	65.7807	0.0266929	0.0370153	65.7807	0.0305261	0.0350146	65.7814	0.0182239
65.8279	0.0187863	0.01393	65.8279	0.0238828	0.0155735	65.8279	0.0172747	0.0150453	65.8279	0.018546	0.0176157	65.8279	0.0220183	0.0141365	65.8279	0.0189209	0.0151479	65.8279	0.0228239	0.0437077	65.8279	0.0247745	0.0266025	65.8279	0.0213244	0.0413269	65.8279	0.0209491	0.0100372	65.8279	0.0285392	0.0150753	65.8279	0.0192615	0.0175969	65.8279	0.0279472	0.0232005	65.8279	0.0232846	0.0198134	65.8279	0.0264014	0.036611	65.8279	0.0302367	0.0346826	65.8291	0.0181279
65.8682	0.0187313	0.0138892	65.8682	0.0237503	0.0154871	65.8682	0.0172341	0.01501	65.8682	0.018487	0.0175597	65.8682	0.0218858	0.0140514	65.8682	0.0188903	0.0151234	65.8682	0.0227907	0.0436441	65.8682	0.0247056	0.0265285	65.8682	0.0212721	0.0412256	65.8682	0.0208788	0.0100035	65.8682	0.0282769	0.0149367	65.8682	0.0191869	0.0175288	65.8682	0.0277198	0.0230117	65.8682	0.0230504	0.0196141	65.8682	0.0261562	0.0362711	65.8682	0.0299936	0.0344039	65.8704	0.0180461
65.9136	0.0186722	0.0138454	65.9136	0.0236056	0.0153927	65.9136	0.0171887	0.0149704	65.9136	0.018422	0.0174979	65.9136	0.0217395	0.0139575	65.9136	0.018855	0.0150952	65.9136	0.0227538	0.0435734	65.9136	0.0246294	0.0264467	65.9136	0.0212122	0.0411095	65.9136	0.0207983	0.009965	65.9136	0.027988	0.0147841	65.9136	0.0191047	0.0174537	65.9136	0.0274701	0.0228044	65.9136	0.0227936	0.0193955	65.9136	0.0258858	0.035896	65.9136	0.0297254	0.0340962	65.9141	0.0179623
65.9611	0.0186117	0.0138006	65.9611	0.0234592	0.0152972	65.9611	0.0171409	0.0149288	65.9611	0.0183555	0.0174347	65.9611	0.0215907	0.0138619	65.9611	0.0188179	0.0150654	65.9611	0.0227158	0.0435007	65.9611	0.0245524	0.026364	65.9611	0.02115	0.0409889	65.9611	0.0207138	0.00992452	65.9611	0.0276936	0.0146286	65.9611	0.0190212	0.0173774	65.9611	0.0272161	0.0225935	65.9611	0.0225335	0.0191743	65.9611	0.0256099	0.0355134	65.9611	0.0294517	0.0337823	65.9613	0.0178727
66.0116	0.0185478	0.0137532	66.0116	0.0233073	0.0151981	66.0116	0.0170901	0.0148845	66.0116	0.0182869	0.0173696	66.0116	0.0214372	0.0137634	66.0116	0.018778	0.0150335	66.0116	0.0226748	0.0434222	66.0116	0.0244734	0.0262792	66.0116	0.0210848	0.0408627	66.0116	0.0206246	0.00988174	66.0116	0.02739	0.0144682	66.0116	0.0189349	0.0172986	66.0116	0.0269531	0.0223752	66.0116	0.0222657	0.0189464	66.0116	0.0253237	0.0351165	66.0116	0.0291681	0.033457	66.0091	0.0177841
66.0576	0.0184903	0.0137105	66.0576	0.0231736	0.015111	66.0576	0.0170439	0.0148443	66.0576	0.0182252	0.017311	66.0576	0.0213007	0.0136757	66.0576	0.0187399	0.015003	66.0576	0.0226371	0.04335	66.0576	0.0244022	0.0262028	66.0576	0.0210266	0.0407498	66.0576	0.0205441	0.00984318	66.0576	0.0271203	0.0143258	66.0576	0.0188583	0.0172286	66.0576	0.0267196	0.0221813	66.0576	0.022029	0.0187449	66.0576	0.0250686	0.0347629	66.0576	0.0289158	0.0331675	66.0527	0.0177037
66.0991	0.0184383	0.013672	66.0991	0.0230544	0.0150333	66.0991	0.0170012	0.0148071	66.0991	0.0181705	0.0172591	66.0991	0.0211792	0.0135977	66.0991	0.0187037	0.014974	66.0991	0.0226016	0.0432821	66.0991	0.0243392	0.026135	66.0991	0.0209766	0.0406529	66.0991	0.0204711	0.00980822	66.0991	0.0268823	0.0142	66.0991	0.0187906	0.0171668	66.0991	0.0265119	0.022009	66.0991	0.02182	0.0185671	66.0991	0.024842	0.0344486	66.0991	0.0286907	0.0329093	66.0996	0.0176185
66.1438	0.0183819	0.0136302	66.1438	0.0229291	0.0149516	66.1438	0.0169558	0.0147676	66.1438	0.0181136	0.017205	66.1438	0.0210521	0.0135161	66.1438	0.0186633	0.0149417	66.1438	0.022561	0.0432042	66.1438	0.0242724	0.0260634	66.1438	0.0209254	0.0405537	66.1438	0.0203957	0.00977208	66.1438	0.0266345	0.0140691	66.1438	0.01872	0.0171023	66.1438	0.0262948	0.0218287	66.1438	0.0216023	0.0183818	66.1438	0.0246043	0.0341189	66.1438	0.0284553	0.0326393	66.1439	0.0175386
66.1873	0.0183262	0.0135889	66.1873	0.0228081	0.0148727	66.1873	0.0169112	0.0147287	66.1873	0.0180586	0.0171528	66.1873	0.0209303	0.0134379	66.1873	0.018622	0.0149086	66.1873	0.0225196	0.0431249	66.1873	0.0242085	0.0259947	66.1873	0.0208799	0.0404655	66.1873	0.0203233	0.00973742	66.1873	0.0263981	0.0139442	66.1873	0.0186523	0.0170404	66.1873	0.0260872	0.0216564	66.1873	0.0213959	0.0182063	66.1873	0.0243764	0.033803	66.1873	0.0282297	0.0323806	66.1873	0.0174615
66.232	0.0182683	0.013546	66.232	0.022685	0.0147924	66.232	0.0168648	0.0146883	66.232	0.0180036	0.0171006	66.232	0.0208076	0.0133592	66.232	0.0185783	0.0148736	66.232	0.0224752	0.0430398	66.232	0.024143	0.0259244	66.232	0.0208362	0.0403807	66.232	0.0202524	0.00970343	66.232	0.0261636	0.0138204	66.232	0.0185843	0.0169782	66.232	0.0258796	0.021484	66.232	0.02119	0.0180311	66.232	0.0241481	0.0334864	66.232	0.0280036	0.0321212	66.2315	0.0173836
66.2755	0.0182105	0.0135031	66.2755	0.0225659	0.0147147	66.2755	0.0168197	0.014649	66.2755	0.0179508	0.0170504	66.2755	0.0206893	0.0132832	66.2755	0.0185348	0.0148388	66.2755	0.0224289	0.0429513	66.2755	0.0240791	0.0258558	66.2755	0.0207988	0.0403083	66.2755	0.0201838	0.00967057	66.2755	0.0259402	0.0137024	66.2755	0.018519	0.0169186	66.2755	0.0256797	0.0213181	66.2755	0.0209938	0.0178641	66.2755	0.0239286	0.033182	66.2755	0.0277865	0.0318722	66.2777	0.0173025
66.3228	0.0181479	0.0134567	66.3228	0.0224363	0.0146302	66.3228	0.0167715	0.0146071	66.3228	0.017896	0.0169983	66.3228	0.0205632	0.0132023	66.3228	0.0184874	0.0148008	66.3228	0.0223772	0.0428523	66.3228	0.0240107	0.0257824	66.3228	0.0207631	0.0402392	66.3228	0.0201133	0.00963677	66.3228	0.0257059	0.0135786	66.3228	0.0184496	0.0168552	66.3228	0.0254679	0.0211423	66.3228	0.0207866	0.0176878	66.3228	0.0236961	0.0328596	66.3228	0.0275566	0.0316085	66.3272	0.017217
66.3698	0.0180872	0.0134116	66.3698	0.0223093	0.0145474	66.3698	0.0167244	0.014566	66.3698	0.0178424	0.0169474	66.3698	0.0204394	0.0131228	66.3698	0.0184391	0.0147622	66.3698	0.0223241	0.0427505	66.3698	0.0239442	0.0257109	66.3698	0.0207316	0.040178	66.3698	0.0200463	0.00960467	66.3698	0.0254811	0.0134599	66.3698	0.0183815	0.016793	66.3698	0.025262	0.0209713	66.3698	0.0205867	0.0175176	66.3698	0.0234703	0.0325465	66.3698	0.0273338	0.031353	66.3681	0.0171463
66.4144	0.018028	0.0133678	66.4144	0.0221873	0.0144678	66.4144	0.0166789	0.0145264	66.4144	0.0177928	0.0169003	66.4144	0.0203218	0.0130473	66.4144	0.0183934	0.0147255	66.4144	0.022273	0.0426528	66.4144	0.0238806	0.0256426	66.4144	0.0207055	0.0401274	66.4144	0.0199846	0.00957512	66.4144	0.0252714	0.0133491	66.4144	0.0183158	0.0167329	66.4144	0.0250679	0.0208102	66.4144	0.0203997	0.0173585	66.4144	0.0232581	0.0322521	66.4144	0.0271241	0.0311124	66.414	0.017068
66.4621	0.0179661	0.0133219	66.4621	0.0220582	0.0143837	66.4621	0.016632	0.0144856	66.4621	0.0177411	0.0168512	66.4621	0.0201972	0.0129673	66.4621	0.0183455	0.0146872	66.4621	0.0222182	0.0425477	66.4621	0.0238136	0.0255707	66.4621	0.0206815	0.0400809	66.4621	0.0199219	0.00954508	66.4621	0.0250549	0.0132348	66.4621	0.0182459	0.0166691	66.4621	0.0248651	0.0206418	66.4621	0.0202047	0.0171926	66.4621	0.0230368	0.0319453	66.4621	0.0269061	0.0308623	66.4611	0.0169889
66.5046	0.0179109	0.0132809	66.5046	0.0219427	0.0143083	66.5046	0.0165894	0.0144485	66.5046	0.0176961	0.0168085	66.5046	0.0200862	0.012896	66.5046	0.0183039	0.014654	66.5046	0.0221699	0.0424554	66.5046	0.023755	0.0255077	66.5046	0.0206617	0.0400426	66.5046	0.0198674	0.00951897	66.5046	0.0248652	0.0131345	66.5046	0.0181826	0.0166113	66.5046	0.0246866	0.0204937	66.5046	0.0200333	0.0170468	66.5046	0.0228423	0.0316756	66.5046	0.026714	0.030642	66.5051	0.0169149
66.5501	0.0178539	0.0132387	66.5501	0.0218205	0.0142287	66.5501	0.0165443	0.0144091	66.5501	0.017649	0.0167637	66.5501	0.0199688	0.0128206	66.5501	0.0182608	0.0146194	66.5501	0.0221196	0.042359	66.5501	0.0236939	0.0254422	66.5501	0.0206424	0.0400052	66.5501	0.0198116	0.00949223	66.5501	0.0246681	0.0130304	66.5501	0.0181149	0.0165495	66.5501	0.0244995	0.0203383	66.5501	0.019854	0.0168942	66.5501	0.022639	0.0313937	66.5501	0.0265134	0.030412	66.5509	0.0168392
66.5972	0.0177975	0.0131968	66.5972	0.0216965	0.0141478	66.5972	0.0164977	0.0143686	66.5972	0.0176011	0.0167182	66.5972	0.0198486	0.0127434	66.5972	0.0182176	0.0145848	66.5972	0.0220712	0.0422662	66.5972	0.0236336	0.0253774	66.5972	0.0206229	0.0399674	66.5972	0.0197558	0.00946548	66.5972	0.024469	0.0129253	66.5972	0.0180443	0.0164849	66.5972	0.0243098	0.0201809	66.5972	0.0196724	0.0167396	66.5972	0.0224335	0.0311087	66.5972	0.0263109	0.0301797	66.5962	0.0167655
66.6444	0.0177416	0.0131554	66.6444	0.0215724	0.0140669	66.6444	0.0164499	0.0143269	66.6444	0.0175532	0.0166727	66.6444	0.0197283	0.0126662	66.6444	0.0181776	0.0145528	66.6444	0.0220274	0.0421824	66.6444	0.0235749	0.0253144	66.6444	0.0206028	0.0399285	66.6444	0.0197007	0.00943909	66.6444	0.0242713	0.0128208	66.6444	0.0179717	0.0164186	66.6444	0.0241217	0.0200247	66.6444	0.0194919	0.0165861	66.6444	0.0222293	0.0308256	66.6444	0.0261095	0.0299486	66.6385	0.0166976
66.6882	0.0176915	0.0131182	66.6882	0.0214604	0.0139939	66.6882	0.0164048	0.0142877	66.6882	0.0175093	0.016631	66.6882	0.0196184	0.0125957	66.6882	0.0181427	0.0145248	66.6882	0.0219908	0.0421122	66.6882	0.0235227	0.0252583	66.6882	0.0205843	0.0398926	66.6882	0.0196502	0.00941491	66.6882	0.0240914	0.0127258	66.6882	0.0179042	0.016357	66.6882	0.0239517	0.0198836	66.6882	0.0193277	0.0164463	66.6882	0.0220431	0.0305674	66.6882	0.0259265	0.0297387	66.687	0.0166208
66.7324	0.0176422	0.0130817	66.7324	0.021348	0.0139205	66.7324	0.016358	0.0142469	66.7324	0.0174648	0.0165888	66.7324	0.0195083	0.012525	66.7324	0.0181086	0.0144976	66.7324	0.0219577	0.042049	66.7324	0.0234721	0.0252039	66.7324	0.0205627	0.0398508	66.7324	0.0195998	0.00939076	66.7324	0.023912	0.012631	66.7324	0.0178355	0.0162942	66.7324	0.0237829	0.0197434	66.7324	0.0191637	0.0163068	66.7324	0.0218572	0.0303095	66.7324	0.0257442	0.0295296	66.7335	0.0165483
66.7774	0.0175926	0.0130449	66.7774	0.0212364	0.0138478	66.7774	0.0163096	0.0142048	66.7774	0.0174202	0.0165464	66.7774	0.0193995	0.0124551	66.7774	0.0180767	0.014472	66.7774	0.0219279	0.0419919	66.7774	0.0234231	0.0251514	66.7774	0.0205402	0.0398071	66.7774	0.0195491	0.00936648	66.7774	0.023733	0.0125365	66.7774	0.0177666	0.0162312	66.7774	0.0236161	0.019605	66.7774	0.019	0.0161675	66.7774	0.021672	0.0300528	66.7774	0.0255629	0.0293217	66.7798	0.0164773
66.822	0.017545	0.0130096	66.822	0.0211291	0.0137778	66.822	0.0162598	0.0141614	66.822	0.0173756	0.016504	66.822	0.0192946	0.0123878	66.822	0.0180465	0.0144479	66.822	0.0219025	0.0419433	66.822	0.0233763	0.0251012	66.822	0.0205149	0.0397581	66.822	0.0194996	0.00934276	66.822	0.0235583	0.0124442	66.822	0.0176999	0.0161703	66.822	0.0234547	0.019471	66.822	0.0188404	0.0160317	66.822	0.0214915	0.0298025	66.822	0.0253864	0.0291192	66.8237	0.0164105
66.8644	0.0174987	0.0129753	66.8644	0.0210275	0.0137116	66.8644	0.0162113	0.0141191	66.8644	0.0173324	0.016463	66.8644	0.0191968	0.012325	66.8644	0.0180181	0.0144251	66.8644	0.0218816	0.0419032	66.8644	0.0233327	0.0250543	66.8644	0.020488	0.039706	66.8644	0.0194514	0.00931963	66.8644	0.0233937	0.0123572	66.8644	0.0176368	0.0161127	66.8644	0.0233038	0.0193457	66.8644	0.0186892	0.0159031	66.8644	0.0213207	0.0295656	66.8644	0.0252194	0.0289276	66.8685	0.0163437
66.9118	0.0174477	0.0129375	66.9118	0.020917	0.0136395	66.9118	0.0161559	0.0140709	66.9118	0.0172844	0.0164174	66.9118	0.0190916	0.0122574	66.9118	0.0179889	0.0144017	66.9118	0.0218593	0.0418606	66.9118	0.0232847	0.0250028	66.9118	0.0204556	0.0396432	66.9118	0.0193973	0.00929375	66.9118	0.0232132	0.0122619	66.9118	0.0175691	0.0160508	66.9118	0.0231402	0.0192099	66.9118	0.0185241	0.0157625	66.9118	0.0211334	0.0293058	66.9118	0.0250374	0.0287188	66.913	0.0162772
66.9603	0.0173946	0.0128981	66.9603	0.020805	0.0135665	66.9603	0.0160972	0.0140197	66.9603	0.0172344	0.0163699	66.9603	0.0189883	0.0121911	66.9603	0.0179607	0.0143792	66.9603	0.0218394	0.0418224	66.9603	0.0232361	0.0249506	66.9603	0.020418	0.0395704	66.9603	0.0193421	0.00926727	66.9603	0.0230317	0.012166	66.9603	0.0175021	0.0159896	66.9603	0.0229767	0.0190742	66.9603	0.018358	0.0156212	66.9603	0.0209449	0.0290445	66.9603	0.0248548	0.0285094	66.9572	0.0162122
67.0055	0.0173455	0.0128617	67.0055	0.0207035	0.0135003	67.0055	0.0160423	0.0139719	67.0055	0.0171868	0.0163247	67.0055	0.018896	0.0121318	67.0055	0.0179351	0.0143587	67.0055	0.0218212	0.0417876	67.0055	0.0231917	0.0249028	67.0055	0.0203799	0.0394965	67.0055	0.0192902	0.00924243	67.0055	0.0228656	0.0120783	67.0055	0.0174424	0.015935	67.0055	0.0228285	0.0189511	67.0055	0.0182055	0.0154915	67.0055	0.0207725	0.0288054	67.0055	0.0246876	0.0283177	67.0034	0.0161449
67.0479	0.0172994	0.0128275	67.0479	0.020609	0.0134387	67.0479	0.0159899	0.0139263	67.0479	0.0171416	0.0162817	67.0479	0.0188129	0.0120785	67.0479	0.0179115	0.0143397	67.0479	0.0218028	0.0417523	67.0479	0.0231489	0.0248569	67.0479	0.0203422	0.0394235	67.0479	0.0192412	0.00921892	67.0479	0.0227123	0.0119973	67.0479	0.0173887	0.015886	67.0479	0.022692	0.0188379	67.0479	0.0180652	0.015372	67.0479	0.0206132	0.0285845	67.0479	0.0245338	0.0281413	67.0464	0.0160822
67.0948	0.0172484	0.0127897	67.0948	0.0205072	0.0133723	67.0948	0.0159316	0.0138756	67.0948	0.0170918	0.0162344	67.0948	0.0187249	0.012022	67.0948	0.0178857	0.0143191	67.0948	0.0217819	0.0417122	67.0948	0.0231019	0.0248065	67.0948	0.0202977	0.0393371	67.0948	0.0191875	0.00919323	67.0948	0.0225465	0.0119097	67.0948	0.0173322	0.0158343	67.0948	0.0225448	0.0187156	67.0948	0.0179137	0.0152432	67.0948	0.0204418	0.0283468	67.0948	0.024368	0.027951	67.0924	0.0160153
67.1425	0.0171959	0.0127507	67.1425	0.0204053	0.0133058	67.1425	0.0158735	0.0138249	67.1425	0.01704	0.0161852	67.1425	0.0186392	0.011967	67.1425	0.0178598	0.0142984	67.1425	0.0217583	0.0416671	67.1425	0.0230533	0.0247543	67.1425	0.0202511	0.039247	67.1425	0.0191341	0.0091676	67.1425	0.0223814	0.0118225	67.1425	0.0172764	0.0157834	67.1425	0.0223985	0.0185942	67.1425	0.0177639	0.0151157	67.1425	0.0202715	0.0281107	67.1425	0.0242038	0.0277627	67.1411	0.0159453
67.1865	0.0171486	0.0127157	67.1865	0.0203131	0.0132457	67.1865	0.0158214	0.0137796	67.1865	0.0169918	0.0161395	67.1865	0.0185636	0.0119185	67.1865	0.0178366	0.0142798	67.1865	0.021735	0.0416225	67.1865	0.0230095	0.0247072	67.1865	0.0202064	0.0391603	67.1865	0.0190859	0.00914452	67.1865	0.0222321	0.0117437	67.1865	0.017227	0.0157383	67.1865	0.0222649	0.0184833	67.1865	0.0176289	0.0150008	67.1865	0.0201181	0.0278979	67.1865	0.0240561	0.0275933	67.1856	0.0158805
67.2315	0.0171004	0.0126799	67.2315	0.020222	0.0131863	67.2315	0.0157691	0.013734	67.2315	0.0169424	0.0160926	67.2315	0.0184896	0.0118709	67.2315	0.0178134	0.0142612	67.2315	0.0217092	0.0415731	67.2315	0.022965	0.0246595	67.2315	0.0201603	0.039071	67.2315	0.0190387	0.0091219	67.2315	0.0220826	0.0116647	67.2315	0.0171777	0.0156933	67.2315	0.0221314	0.0183724	67.2315	0.0174947	0.0148866	67.2315	0.0199657	0.0276866	67.2315	0.0239094	0.027425	67.2281	0.0158185
67.2771	0.0170524	0.0126444	67.2771	0.0201321	0.0131277	67.2771	0.0157183	0.0136898	67.2771	0.0168919	0.0160446	67.2771	0.0184167	0.0118241	67.2771	0.0177903	0.0142427	67.2771	0.0216802	0.0415175	67.2771	0.0229211	0.0246123	67.2771	0.0201153	0.0389837	67.2771	0.0189914	0.00909927	67.2771	0.0219333	0.0115858	67.2771	0.0171282	0.015648	67.2771	0.0219974	0.0182612	67.2771	0.0173623	0.014774	67.2771	0.0198148	0.0274774	67.2771	0.0237646	0.0272589	67.2741	0.0157524
67.3222	0.0170066	0.0126104	67.3222	0.0200468	0.013072	67.3222	0.0156715	0.013649	67.3222	0.0168428	0.015998	67.3222	0.0183473	0.0117796	67.3222	0.0177677	0.0142247	67.3222	0.0216501	0.0414599	67.3222	0.022879	0.0245671	67.3222	0.0200713	0.0388983	67.3222	0.0189461	0.00907757	67.3222	0.0217885	0.0115093	67.3222	0.0170797	0.0156037	67.3222	0.0218672	0.0181531	67.3222	0.0172353	0.0146659	67.3222	0.0196698	0.0272763	67.3222	0.0236254	0.0270993	67.3226	0.0156836
67.3647	0.016964	0.0125788	67.3647	0.0199695	0.0130217	67.3647	0.0156298	0.0136127	67.3647	0.0167967	0.0159542	67.3647	0.0182836	0.0117387	67.3647	0.0177462	0.0142074	67.3647	0.0216198	0.0414019	67.3647	0.0228404	0.0245257	67.3647	0.0200316	0.0388215	67.3647	0.0189043	0.00905755	67.3647	0.0216543	0.0114385	67.3647	0.017033	0.015561	67.3647	0.021746	0.0180525	67.3647	0.0171191	0.014567	67.3647	0.019537	0.0270921	67.3647	0.0234978	0.0269529	67.3659	0.0156218
67.4088	0.0169225	0.012548	67.4088	0.0198939	0.0129724	67.4088	0.0155903	0.0135783	67.4088	0.0167505	0.0159102	67.4088	0.0182192	0.0116973	67.4088	0.0177243	0.0141899	67.4088	0.021588	0.041341	67.4088	0.0228026	0.0244851	67.4088	0.0199919	0.0387446	67.4088	0.0188628	0.00903762	67.4088	0.0215183	0.0113666	67.4088	0.0169844	0.0155167	67.4088	0.0216226	0.01795	67.4088	0.017002	0.0144673	67.4088	0.019402	0.0269049	67.4088	0.0233694	0.0268056	67.412	0.0155564
67.457	0.0168788	0.0125156	67.457	0.0198157	0.0129214	67.457	0.0155502	0.0135433	67.457	0.0167011	0.0158634	67.457	0.0181502	0.011653	67.457	0.0177004	0.0141708	67.457	0.0215529	0.0412737	67.457	0.0227627	0.0244422	67.457	0.0199506	0.0386644	67.457	0.0188174	0.00901587	67.457	0.0213726	0.0112896	67.457	0.0169315	0.0154683	67.457	0.0214896	0.0178397	67.457	0.0168783	0.0143621	67.457	0.019258	0.0267052	67.457	0.0232328	0.026649	67.4578	0.015493
67.5032	0.0168388	0.012486	67.5032	0.0197448	0.0128751	67.5032	0.0155158	0.0135134	67.5032	0.0166555	0.01582	67.5032	0.0180852	0.0116113	67.5032	0.0176783	0.0141531	67.5032	0.0215192	0.0412092	67.5032	0.0227257	0.0244025	67.5032	0.0199148	0.0385951	67.5032	0.0187748	0.00899546	67.5032	0.0212363	0.0112176	67.5032	0.0168799	0.0154212	67.5032	0.0213645	0.0177358	67.5032	0.0167627	0.0142638	67.5032	0.0191227	0.0265176	67.5032	0.0231055	0.026503	67.5028	0.0154317
67.548	0.0168029	0.0124593	67.548	0.0196792	0.0128324	67.548	0.0154855	0.013487	67.548	0.0166129	0.0157796	67.548	0.0180239	0.0115719	67.548	0.0176568	0.0141358	67.548	0.0214863	0.0411462	67.548	0.0226909	0.0243651	67.548	0.0198826	0.0385328	67.548	0.018732	0.00897499	67.548	0.0211062	0.0111489	67.548	0.0168295	0.0153751	67.548	0.0212454	0.017637	67.548	0.0166531	0.0141704	67.548	0.0189935	0.0263384	67.548	0.0229854	0.0263652	67.5455	0.0153748
67.5912	0.0167696	0.0124346	67.5912	0.0196192	0.0127932	67.5912	0.0154599	0.0134647	67.5912	0.0165728	0.0157415	67.5912	0.0179647	0.0115339	67.5912	0.0176351	0.0141185	67.5912	0.0214561	0.0410883	67.5912	0.0226584	0.0243302	67.5912	0.0198531	0.0384755	67.5912	0.0186905	0.0089551	67.5912	0.0209837	0.0110842	67.5912	0.0167809	0.0153307	67.5912	0.0211325	0.0175432	67.5912	0.0165493	0.0140822	67.5912	0.0188696	0.0261666	67.5912	0.022872	0.0262351	67.5918	0.0153147
67.6384	0.0167358	0.0124096	67.6384	0.019557	0.0127527	67.6384	0.0154333	0.0134416	67.6384	0.0165306	0.0157014	67.6384	0.0179011	0.0114931	67.6384	0.0176106	0.0140989	67.6384	0.0214236	0.0410261	67.6384	0.0226225	0.0242917	67.6384	0.0198241	0.0384194	67.6384	0.0186434	0.00893252	67.6384	0.0208535	0.0110154	67.6384	0.0167281	0.0152825	67.6384	0.0210119	0.0174431	67.6384	0.0164386	0.013988	67.6384	0.0187357	0.0259809	67.6384	0.0227505	0.0260957	67.6375	0.0152567
67.6805	0.0167067	0.012388	67.6805	0.0195031	0.0127176	67.6805	0.0154116	0.0134227	67.6805	0.0164943	0.0156669	67.6805	0.017845	0.0114571	67.6805	0.0175897	0.0140822	67.6805	0.0213961	0.0409734	67.6805	0.0225901	0.024257	67.6805	0.0197992	0.0383711	67.6805	0.0185998	0.00891165	67.6805	0.0207398	0.0109554	67.6805	0.0166803	0.0152388	67.6805	0.0209055	0.0173548	67.6805	0.0163408	0.0139047	67.6805	0.0186169	0.0258162	67.6805	0.0226438	0.0259734	67.6815	0.0152023
67.7243	0.0166776	0.0123665	67.7243	0.019449	0.0126823	67.7243	0.0153902	0.013404	67.7243	0.016458	0.0156324	67.7243	0.0177872	0.01142	67.7243	0.0175671	0.014064	67.7243	0.0213687	0.0409211	67.7243	0.022556	0.0242203	67.7243	0.0197743	0.0383228	67.7243	0.0185524	0.00888891	67.7243	0.020625	0.0108947	67.7243	0.0166315	0.0151942	67.7243	0.0207968	0.0172645	67.7243	0.0162405	0.0138194	67.7243	0.0184944	0.0256464	67.7243	0.0225357	0.0258493	67.7274	0.0151471
67.7691	0.0166495	0.0123456	67.7691	0.0193944	0.0126466	67.7691	0.0153691	0.0133856	67.7691	0.0164216	0.0155979	67.7691	0.0177288	0.0113825	67.7691	0.0175427	0.0140445	67.7691	0.0213425	0.0408708	67.7691	0.0225201	0.0241817	67.7691	0.0197483	0.0382723	67.7691	0.0185025	0.00886503	67.7691	0.0205106	0.0108343	67.7691	0.0165824	0.0151493	67.7691	0.0206875	0.0171738	67.7691	0.0161392	0.0137332	67.7691	0.0183697	0.0254734	67.7691	0.0224271	0.0257248	67.7703	0.0150975
67.814	0.0166203	0.0123239	67.814	0.019339	0.0126105	67.814	0.0153476	0.0133669	67.814	0.0163871	0.0155651	67.814	0.0176708	0.0113452	67.814	0.0175183	0.014025	67.814	0.021316	0.0408201	67.814	0.0224823	0.0241411	67.814	0.019723	0.0382234	67.814	0.0184506	0.00884015	67.814	0.0203988	0.0107753	67.814	0.0165337	0.0151049	67.814	0.0205803	0.0170848	67.814	0.0160391	0.013648	67.814	0.0182462	0.0253021	67.814	0.0223213	0.0256034	67.8195	0.0150431
67.8653	0.0165872	0.0122994	67.8653	0.0192766	0.0125698	67.8653	0.0153229	0.0133454	67.8653	0.016349	0.0155289	67.8653	0.0176059	0.0113036	67.8653	0.0174905	0.0140027	67.8653	0.0212878	0.040766	67.8653	0.0224375	0.0240931	67.8653	0.0196941	0.0381674	67.8653	0.0183905	0.00881135	67.8653	0.0202749	0.0107098	67.8653	0.0164794	0.0150553	67.8653	0.0204602	0.0169851	67.8653	0.0159265	0.0135522	67.8653	0.0181076	0.02511	67.8653	0.0222045	0.0254694	67.8681	0.0149912
67.91	0.016558	0.0122778	67.91	0.0192201	0.012533	67.91	0.0152999	0.0133253	67.91	0.0163165	0.0154981	67.91	0.0175499	0.0112676	67.91	0.0174652	0.0139824	67.91	0.0212642	0.0407209	67.91	0.0223971	0.0240496	67.91	0.0196681	0.038117	67.91	0.0183374	0.00878588	67.91	0.0201688	0.0106538	67.91	0.0164331	0.015013	67.91	0.0203565	0.016899	67.91	0.0158291	0.0134694	67.91	0.0179884	0.0249446	67.91	0.0221044	0.0253546	67.9137	0.0149435
67.9569	0.0165259	0.012254	67.9569	0.0191612	0.0124946	67.9569	0.0152741	0.0133029	67.9569	0.016285	0.0154681	67.9569	0.0174926	0.0112308	67.9569	0.0174397	0.013962	67.9569	0.0212393	0.0406732	67.9569	0.0223522	0.0240015	67.9569	0.0196389	0.0380604	67.9569	0.0182817	0.00875923	67.9569	0.0200616	0.0105971	67.9569	0.0163851	0.0149691	67.9569	0.0202503	0.0168108	67.9569	0.0157287	0.0133839	67.9569	0.0178666	0.0247758	67.9569	0.0220034	0.0252388	67.9566	0.0149012
68.0012	0.0164947	0.0122308	68.0012	0.0191042	0.0124574	68.0012	0.0152485	0.0132806	68.0012	0.0162563	0.0154408	68.0012	0.0174403	0.0111973	68.0012	0.0174141	0.0139416	68.0012	0.021215	0.0406266	68.0012	0.0223091	0.0239552	68.0012	0.0196106	0.0380055	68.0012	0.0182301	0.00873449	68.0012	0.019962	0.0105446	68.0012	0.01634	0.0149279	68.0012	0.0201514	0.0167287	68.0012	0.0156356	0.0133047	68.0012	0.0177542	0.0246199	68.0012	0.0219109	0.0251327	68.0014	0.0148582
68.0464	0.016461	0.0122058	68.0464	0.0190448	0.0124187	68.0464	0.0152203	0.0132561	68.0464	0.0162281	0.0154141	68.0464	0.0173881	0.0111637	68.0464	0.0173889	0.0139214	68.0464	0.0211901	0.040579	68.0464	0.0222641	0.0239069	68.0464	0.0195816	0.0379493	68.0464	0.0181799	0.00871047	68.0464	0.0198627	0.0104921	68.0464	0.0162951	0.0148869	68.0464	0.0200524	0.0166466	68.0464	0.0155424	0.0132254	68.0464	0.017644	0.0244671	68.0464	0.0218195	0.0250278	68.0448	0.0148175
68.0945	0.0164237	0.0121782	68.0945	0.0189812	0.0123772	68.0945	0.0151884	0.0132283	68.0945	0.0162	0.0153874	68.0945	0.0173338	0.0111289	68.0945	0.0173622	0.0139	68.0945	0.0211626	0.0405262	68.0945	0.0222153	0.0238545	68.0945	0.0195511	0.0378902	68.0945	0.0181288	0.00868597	68.0945	0.0197593	0.0104375	68.0945	0.0162475	0.0148435	68.0945	0.0199491	0.0165608	68.0945	0.0154462	0.0131435	68.0945	0.0175312	0.0243106	68.0945	0.0217255	0.02492	68.0889	0.014777
68.1404	0.016387	0.012151	68.1404	0.0189197	0.0123371	68.1404	0.0151558	0.0131998	68.1404	0.0161752	0.0153638	68.1404	0.0172839	0.0110968	68.1404	0.0173375	0.0138803	68.1404	0.0211349	0.0404732	68.1404	0.0221684	0.0238041	68.1404	0.0195225	0.0378348	68.1404	0.0180829	0.00866399	68.1404	0.0196622	0.0103862	68.1404	0.0162022	0.0148021	68.1404	0.019853	0.016481	68.1404	0.0153566	0.0130673	68.1404	0.0174282	0.0241678	68.1404	0.0216387	0.0248204	68.135	0.0147361
68.1815	0.0163528	0.0121256	68.1815	0.0188648	0.0123013	68.1815	0.0151256	0.0131736	68.1815	0.016153	0.0153427	68.1815	0.0172396	0.0110684	68.1815	0.0173149	0.0138621	68.1815	0.021107	0.0404198	68.1815	0.022126	0.0237586	68.1815	0.0194964	0.0377843	68.1815	0.0180444	0.00864553	68.1815	0.0195766	0.010341	68.1815	0.0161621	0.0147654	68.1815	0.019768	0.0164105	68.1815	0.0152775	0.0129999	68.1815	0.0173385	0.0240435	68.1815	0.0215632	0.0247338	68.1792	0.0146972
68.223	0.0163183	0.0121	68.223	0.0188095	0.0122653	68.223	0.015094	0.013146	68.223	0.0161328	0.0153235	68.223	0.0171963	0.0110406	68.223	0.0172928	0.0138445	68.223	0.0210788	0.0403658	68.223	0.0220844	0.0237139	68.223	0.0194709	0.0377348	68.223	0.0180078	0.00862798	68.223	0.019491	0.0102957	68.223	0.0161215	0.0147283	68.223	0.0196843	0.016341	68.223	0.0152002	0.0129342	68.223	0.0172515	0.0239228	68.223	0.021488	0.0246476	68.2255	0.0146575
68.2697	0.0162795	0.0120712	68.2697	0.0187485	0.0122255	68.2697	0.015058	0.0131147	68.2697	0.0161111	0.0153029	68.2697	0.0171484	0.0110098	68.2697	0.0172683	0.0138248	68.2697	0.0210448	0.0403006	68.2697	0.0220375	0.0236635	68.2697	0.0194459	0.0376864	68.2697	0.0179698	0.0086098	68.2697	0.0193969	0.010246	68.2697	0.0160765	0.0146872	68.2697	0.0195919	0.0162643	68.2697	0.0151154	0.012862	68.2697	0.0171574	0.0237923	68.2697	0.0214057	0.0245532	68.2742	0.0146157
68.3167	0.0162399	0.0120419	68.3167	0.0186884	0.0121863	68.3167	0.0150205	0.013082	68.3167	0.0160897	0.0152826	68.3167	0.0171014	0.0109796	68.3167	0.0172443	0.0138056	68.3167	0.0210093	0.0402327	68.3167	0.0219922	0.0236149	68.3167	0.0194209	0.0376379	68.3167	0.0179345	0.00859289	68.3167	0.0193037	0.0101968	68.3167	0.0160312	0.0146458	68.3167	0.0195011	0.0161889	68.3167	0.0150333	0.0127921	68.3167	0.0170664	0.0236661	68.3167	0.0213243	0.0244598	68.3174	0.0145785
68.364	0.0161996	0.012012	68.364	0.0186285	0.0121472	68.364	0.0149815	0.013048	68.364	0.0160678	0.0152618	68.364	0.0170537	0.0109491	68.364	0.0172206	0.0137866	68.364	0.0209703	0.0401581	68.364	0.0219469	0.0235663	68.364	0.0193979	0.0375934	68.364	0.0179017	0.00857713	68.364	0.0192109	0.0101478	68.364	0.0159863	0.0146047	68.364	0.0194109	0.016114	68.364	0.0149521	0.0127231	68.364	0.0169768	0.0235418	68.364	0.0212424	0.0243658	68.3642	0.0145383
68.4093	0.0161615	0.0119837	68.4093	0.0185726	0.0121108	68.4093	0.014945	0.0130163	68.4093	0.0160468	0.0152419	68.4093	0.0170086	0.0109201	68.4093	0.0171978	0.0137684	68.4093	0.020933	0.0400867	68.4093	0.0219058	0.0235221	68.4093	0.0193789	0.0375566	68.4093	0.0178714	0.00856261	68.4093	0.0191237	0.0101017	68.4093	0.015944	0.0145661	68.4093	0.0193264	0.0160439	68.4093	0.0148767	0.0126589	68.4093	0.0168929	0.0234256	68.4093	0.021165	0.0242771	68.411	0.0144982
68.4515	0.0161262	0.0119576	68.4515	0.0185206	0.0120769	68.4515	0.0149106	0.0129863	68.4515	0.0160258	0.0152219	68.4515	0.0169669	0.0108933	68.4515	0.017177	0.0137517	68.4515	0.0208968	0.0400173	68.4515	0.0218696	0.0234832	68.4515	0.0193623	0.0375243	68.4515	0.0178449	0.00854992	68.4515	0.0190434	0.0100593	68.4515	0.0159042	0.0145298	68.4515	0.0192487	0.0159794	68.4515	0.0148078	0.0126003	68.4515	0.0168158	0.0233186	68.4515	0.0210926	0.024194	68.4536	0.0144619
68.4926	0.0160924	0.0119325	68.4926	0.0184714	0.0120448	68.4926	0.0148778	0.0129578	68.4926	0.0160048	0.015202	68.4926	0.0169257	0.0108668	68.4926	0.0171567	0.0137355	68.4926	0.0208609	0.0399486	68.4926	0.0218361	0.0234472	68.4926	0.0193489	0.0374984	68.4926	0.0178191	0.0085376	68.4926	0.0189667	0.0100188	68.4926	0.0158666	0.0144954	68.4926	0.0191744	0.0159177	68.4926	0.0147422	0.0125444	68.4926	0.0167419	0.0232161	68.4926	0.0210219	0.024113	68.4978	0.0144248
68.5407	0.0160534	0.0119036	68.5407	0.0184144	0.0120076	68.5407	0.0148401	0.0129249	68.5407	0.0159771	0.0151757	68.5407	0.0168775	0.0108359	68.5407	0.0171332	0.0137167	68.5407	0.0208209	0.0398719	68.5407	0.0217984	0.0234068	68.5407	0.0193329	0.0374675	68.5407	0.0177891	0.00852323	68.5407	0.0188786	0.00997225	68.5407	0.0158236	0.0144561	68.5407	0.0190902	0.0158478	68.5407	0.0146675	0.0124809	68.5407	0.0166562	0.0230973	68.5407	0.0209398	0.0240188	68.5413	0.0143886
68.5887	0.0160156	0.0118756	68.5887	0.0183578	0.0119707	68.5887	0.0148046	0.012894	68.5887	0.0159484	0.0151484	68.5887	0.0168286	0.0108045	68.5887	0.01711	0.0136981	68.5887	0.0207812	0.0397958	68.5887	0.0217635	0.0233693	68.5887	0.0193192	0.0374409	68.5887	0.0177588	0.0085087	68.5887	0.0187931	0.00992708	68.5887	0.0157816	0.0144178	68.5887	0.0190079	0.0157795	68.5887	0.0145941	0.0124185	68.5887	0.0165706	0.0229785	68.5887	0.0208572	0.023924	68.5863	0.0143517
68.6349	0.0159799	0.0118491	68.6349	0.0183039	0.0119356	68.6349	0.0147718	0.0128654	68.6349	0.0159183	0.0151198	68.6349	0.0167808	0.0107738	68.6349	0.0170868	0.0136795	68.6349	0.0207438	0.0397243	68.6349	0.0217316	0.0233351	68.6349	0.0193072	0.0374175	68.6349	0.0177289	0.00849438	68.6349	0.0187123	0.0098844	68.6349	0.0157426	0.0143821	68.6349	0.0189302	0.015715	68.6349	0.0145255	0.01236	68.6349	0.016489	0.0228654	68.6349	0.0207784	0.0238336	68.6302	0.0143165
68.6819	0.0159443	0.0118227	68.6819	0.0182492	0.0118999	68.6819	0.0147408	0.0128385	68.6819	0.0158858	0.015089	68.6819	0.0167318	0.0107424	68.6819	0.0170621	0.0136597	68.6819	0.0207088	0.0396573	68.6819	0.0217017	0.0233029	68.6819	0.0192952	0.0373942	68.6819	0.0176975	0.00847934	68.6819	0.0186318	0.00984188	68.6819	0.0157046	0.0143474	68.6819	0.018854	0.0156517	68.6819	0.0144571	0.0123019	68.6819	0.0164066	0.0227511	68.6819	0.0206984	0.0237418	68.6759	0.0142804
68.7238	0.0159131	0.0117995	68.7238	0.0182001	0.0118679	68.7238	0.0147143	0.0128153	68.7238	0.015855	0.0150597	68.7238	0.0166869	0.0107135	68.7238	0.0170396	0.0136417	68.7238	0.0206795	0.0396012	68.7238	0.0216759	0.0232753	68.7238	0.0192863	0.0373772	68.7238	0.0176676	0.00846501	68.7238	0.0185608	0.00980439	68.7238	0.0156718	0.0143175	68.7238	0.0187875	0.0155965	68.7238	0.0143968	0.0122505	68.7238	0.016333	0.0226492	68.7238	0.0206267	0.0236596	68.7247	0.0142431
68.7664	0.0158828	0.0117771	68.7664	0.0181498	0.0118351	68.7664	0.0146885	0.0127929	68.7664	0.015823	0.0150293	68.7664	0.0166405	0.0106837	68.7664	0.0170153	0.0136222	68.7664	0.020652	0.0395484	68.7664	0.0216507	0.0232482	68.7664	0.0192759	0.037357	68.7664	0.0176365	0.00845008	68.7664	0.0184895	0.0097667	68.7664	0.0156405	0.0142889	68.7664	0.0187218	0.015542	68.7664	0.0143369	0.0121996	68.7664	0.0162588	0.0225463	68.7664	0.0205546	0.0235769	68.7707	0.014209
68.8167	0.0158483	0.0117515	68.8167	0.0180915	0.0117971	68.8167	0.0146606	0.0127686	68.8167	0.0157848	0.014993	68.8167	0.0165856	0.0106485	68.8167	0.0169864	0.0135991	68.8167	0.0206227	0.0394924	68.8167	0.0216231	0.0232186	68.8167	0.0192644	0.0373347	68.8167	0.0175979	0.0084316	68.8167	0.0184071	0.00972318	68.8167	0.0156044	0.0142559	68.8167	0.0186473	0.0154801	68.8167	0.0142685	0.0121413	68.8167	0.0161732	0.0224274	68.8167	0.0204708	0.0234808	68.8131	0.0141786
68.8628	0.015818	0.011729	68.8628	0.0180378	0.0117621	68.8628	0.0146365	0.0127476	68.8628	0.015749	0.014959	68.8628	0.016534	0.0106154	68.8628	0.0169581	0.0135765	68.8628	0.0205984	0.0394459	68.8628	0.0215987	0.0231924	68.8628	0.0192537	0.037314	68.8628	0.0175605	0.00841368	68.8628	0.0183322	0.00968362	68.8628	0.0155736	0.0142277	68.8628	0.0185813	0.0154253	68.8628	0.014207	0.012089	68.8628	0.0160947	0.0223187	68.8628	0.0203939	0.0233926	68.8629	0.0141417
68.9067	0.0157914	0.0117093	68.9067	0.0179875	0.0117292	68.9067	0.0146142	0.0127281	68.9067	0.0157155	0.0149272	68.9067	0.0164848	0.0105838	68.9067	0.0169311	0.0135549	68.9067	0.0205779	0.0394067	68.9067	0.0215762	0.0231682	68.9067	0.019242	0.0372913	68.9067	0.017523	0.00839571	68.9067	0.0182613	0.00964614	68.9067	0.015546	0.0142025	68.9067	0.0185205	0.0153749	68.9067	0.01415	0.0120405	68.9067	0.0160215	0.0222171	68.9067	0.0203224	0.0233106	68.908	0.0141104
68.9542	0.0157629	0.0116882	68.9542	0.0179329	0.0116937	68.9542	0.0145903	0.0127074	68.9542	0.0156792	0.0148928	68.9542	0.0164302	0.0105488	68.9542	0.0169012	0.0135309	68.9542	0.0205579	0.0393683	68.9542	0.0215523	0.0231425	68.9542	0.0192309	0.0372697	68.9542	0.0174814	0.00837579	68.9542	0.0181845	0.00960559	68.9542	0.0155175	0.0141765	68.9542	0.018457	0.0153221	68.9542	0.0140903	0.0119897	68.9542	0.0159433	0.0221088	68.9542	0.0202456	0.0232226	68.9511	0.0140805
68.9994	0.0157386	0.0116702	68.9994	0.0178816	0.0116602	68.9994	0.0145684	0.0126883	68.9994	0.0156469	0.014862	68.9994	0.0163777	0.010515	68.9994	0.0168721	0.0135076	68.9994	0.0205415	0.0393369	68.9994	0.0215298	0.0231184	68.9994	0.0192188	0.0372463	68.9994	0.017441	0.00835642	68.9994	0.0181129	0.00956778	68.9994	0.0154924	0.0141535	68.9994	0.0183977	0.0152729	68.9994	0.0140346	0.0119424	68.9994	0.0158701	0.0220071	68.9994	0.0201743	0.0231407	68.9969	0.0140483
69.0416	0.0157167	0.0116539	69.0416	0.0178333	0.0116287	69.0416	0.0145471	0.0126697	69.0416	0.0156174	0.014834	69.0416	0.0163286	0.0104835	69.0416	0.016844	0.0134851	69.0416	0.0205277	0.0393104	69.0416	0.0215099	0.023097	69.0416	0.0192066	0.0372226	69.0416	0.0174034	0.00833842	69.0416	0.0180457	0.00953231	69.0416	0.0154697	0.0141328	69.0416	0.0183432	0.0152277	69.0416	0.0139836	0.011899	69.0416	0.0158025	0.0219134	69.0416	0.0201083	0.0230651	69.0428	0.014016
69.085	0.0156952	0.011638	69.085	0.0177842	0.0115966	69.085	0.0145244	0.0126499	69.085	0.0155884	0.0148065	69.085	0.016277	0.0104504	69.085	0.0168159	0.0134626	69.085	0.0205147	0.0392855	69.085	0.0214896	0.0230752	69.085	0.0191936	0.0371974	69.085	0.0173647	0.00831988	69.085	0.0179777	0.00949636	69.085	0.0154475	0.0141125	69.085	0.018288	0.0151818	69.085	0.0139321	0.0118551	69.085	0.0157338	0.0218182	69.085	0.0200416	0.0229885	69.0881	0.0139844
69.1334	0.0156725	0.0116212	69.1334	0.0177296	0.0115611	69.1334	0.0144988	0.0126276	69.1334	0.0155578	0.0147774	69.1334	0.0162201	0.0104139	69.1334	0.0167853	0.0134381	69.1334	0.0205005	0.0392585	69.1334	0.021468	0.023052	69.1334	0.0191775	0.0371661	69.1334	0.0173221	0.00829944	69.1334	0.0179031	0.00945695	69.1334	0.0154244	0.0140915	69.1334	0.0182275	0.0151316	69.1334	0.013876	0.0118074	69.1334	0.0156581	0.0217132	69.1334	0.0199699	0.0229062	69.1306	0.0139537
69.1782	0.0156524	0.0116063	69.1782	0.017679	0.0115281	69.1782	0.0144738	0.0126059	69.1782	0.0155305	0.0147514	69.1782	0.0161676	0.0103802	69.1782	0.0167575	0.0134159	69.1782	0.0204873	0.039233	69.1782	0.021448	0.0230306	69.1782	0.0191612	0.0371347	69.1782	0.0172826	0.00828054	69.1782	0.0178351	0.00942102	69.1782	0.0154037	0.0140726	69.1782	0.0181718	0.0150854	69.1782	0.0138249	0.0117639	69.1782	0.0155888	0.0216171	69.1782	0.0199039	0.0228305	69.177	0.0139205
69.221	0.0156343	0.0115928	69.221	0.01763	0.0114961	69.221	0.0144494	0.0125846	69.221	0.0155058	0.0147281	69.221	0.0161182	0.0103484	69.221	0.0167314	0.013395	69.221	0.0204735	0.0392066	69.221	0.0214302	0.0230114	69.221	0.0191436	0.0371005	69.221	0.0172463	0.00826315	69.221	0.0177713	0.00938735	69.221	0.0153849	0.0140553	69.221	0.0181189	0.0150415	69.221	0.0137762	0.0117225	69.221	0.015524	0.0215273	69.221	0.0198429	0.0227606	69.2217	0.0138879
69.2688	0.0156139	0.0115777	69.2688	0.017575	0.0114603	69.2688	0.0144218	0.0125606	69.2688	0.0154795	0.0147031	69.2688	0.0160637	0.0103135	69.2688	0.016703	0.0133722	69.2688	0.0204562	0.0391735	69.2688	0.0214102	0.02299	69.2688	0.0191209	0.0370564	69.2688	0.0172066	0.0082441	69.2688	0.0177022	0.00935082	69.2688	0.015365	0.0140372	69.2688	0.0180595	0.0149921	69.2688	0.0137218	0.0116761	69.2688	0.0154522	0.0214276	69.2688	0.0197763	0.0226842	69.269	0.0138531
69.3124	0.015596	0.0115644	69.3124	0.0175245	0.0114273	69.3124	0.0143964	0.0125385	69.3124	0.0154559	0.0146806	69.3124	0.0160152	0.0102823	69.3124	0.0166781	0.0133523	69.3124	0.0204386	0.0391398	69.3124	0.0213925	0.0229709	69.3124	0.0190977	0.0370116	69.3124	0.0171722	0.00822764	69.3124	0.017641	0.00931853	69.3124	0.0153474	0.0140211	69.3124	0.0180051	0.014947	69.3124	0.0136721	0.0116339	69.3124	0.0153875	0.0213379	69.3124	0.0197165	0.0226156	69.3143	0.0138194
69.3561	0.0155789	0.0115518	69.3561	0.0174732	0.0113939	69.3561	0.0143711	0.0125164	69.3561	0.0154331	0.0146589	69.3561	0.0159682	0.0102521	69.3561	0.016654	0.013333	69.3561	0.0204185	0.0391013	69.3561	0.0213747	0.0229518	69.3561	0.0190707	0.0369593	69.3561	0.0171381	0.00821127	69.3561	0.0175806	0.00928661	69.3561	0.0153301	0.0140053	69.3561	0.01795	0.0149013	69.3561	0.0136219	0.0115912	69.3561	0.0153242	0.0212502	69.3561	0.0196588	0.0225494	69.3606	0.0137848
69.4031	0.0155594	0.0115373	69.4031	0.0174179	0.0113578	69.4031	0.0143448	0.0124935	69.4031	0.0154085	0.0146356	69.4031	0.0159204	0.0102214	69.4031	0.0166287	0.0133128	69.4031	0.0203936	0.0390537	69.4031	0.0213565	0.0229322	69.4031	0.0190376	0.036895	69.4031	0.0171034	0.00819465	69.4031	0.0175187	0.00925391	69.4031	0.0153123	0.0139891	69.4031	0.0178909	0.0148522	69.4031	0.013568	0.0115453	69.4031	0.0152584	0.021159	69.4031	0.0195994	0.0224812	69.4032	0.0137531
69.4502	0.015542	0.0115244	69.4502	0.0173617	0.0113212	69.4502	0.0143187	0.0124708	69.4502	0.015383	0.0146114	69.4502	0.0158751	0.0101924	69.4502	0.016603	0.0132922	69.4502	0.0203651	0.0389992	69.4502	0.0213392	0.0229137	69.4502	0.0190016	0.0368253	69.4502	0.0170697	0.00817851	69.4502	0.0174579	0.00922176	69.4502	0.0152958	0.013974	69.4502	0.0178315	0.0148029	69.4502	0.0135135	0.0114989	69.4502	0.0151942	0.0210699	69.4502	0.0195425	0.0224161	69.4486	0.0137194
69.4957	0.0155257	0.0115123	69.4957	0.0173065	0.0112852	69.4957	0.014294	0.0124493	69.4957	0.0153582	0.0145878	69.4957	0.0158338	0.0101658	69.4957	0.0165788	0.0132728	69.4957	0.0203336	0.0389388	69.4957	0.0213216	0.0228949	69.4957	0.0189633	0.0367511	69.4957	0.0170384	0.00816354	69.4957	0.0174001	0.00919124	69.4957	0.0152802	0.0139598	69.4957	0.0177738	0.0147549	69.4957	0.0134602	0.0114536	69.4957	0.0151342	0.0209867	69.4957	0.019489	0.0223547	69.4925	0.0136871
69.5427	0.0155105	0.011501	69.5427	0.0172508	0.0112489	69.5427	0.0142701	0.0124285	69.5427	0.0153314	0.0145624	69.5427	0.0157935	0.0101399	69.5427	0.0165532	0.0132524	69.5427	0.0202984	0.0388714	69.5427	0.0213035	0.0228754	69.5427	0.0189197	0.0366667	69.5427	0.0170061	0.00814803	69.5427	0.0173426	0.00916087	69.5427	0.0152647	0.0139455	69.5427	0.0177136	0.014705	69.5427	0.013405	0.0114066	69.5427	0.0150749	0.0209045	69.5427	0.019436	0.0222938	69.5402	0.013652
69.586	0.0154969	0.0114909	69.586	0.0171995	0.0112154	69.586	0.0142487	0.0124098	69.586	0.0153068	0.014539	69.586	0.0157589	0.0101177	69.586	0.0165295	0.0132334	69.586	0.0202631	0.0388038	69.586	0.0212874	0.022858	69.586	0.0188774	0.0365847	69.586	0.0169776	0.00813439	69.586	0.0172908	0.0091335	69.586	0.0152503	0.0139324	69.586	0.0176579	0.0146588	69.586	0.0133541	0.0113633	69.586	0.0150226	0.0208319	69.586	0.0193892	0.0222402	69.5851	0.0136194
69.6279	0.0154855	0.0114825	69.6279	0.0171509	0.0111838	69.6279	0.0142288	0.0123925	69.6279	0.0152817	0.0145152	69.6279	0.0157268	0.0100971	69.6279	0.0165057	0.0132143	69.6279	0.0202277	0.0387359	69.6279	0.0212708	0.0228403	69.6279	0.018835	0.0365024	69.6279	0.0169507	0.00812149	69.6279	0.0172416	0.00910755	69.6279	0.0152357	0.013919	69.6279	0.017604	0.014614	69.6279	0.0133052	0.0113217	69.6279	0.0149744	0.0207651	69.6279	0.0193458	0.0221904	69.6311	0.0135872
69.6744	0.0154738	0.0114738	69.6744	0.0170984	0.0111495	69.6744	0.0142076	0.012374	69.6744	0.0152537	0.0144886	69.6744	0.0156938	0.010076	69.6744	0.0164794	0.0131932	69.6744	0.0201869	0.0386578	69.6744	0.0212514	0.0228194	69.6744	0.0187863	0.0364081	69.6744	0.0169207	0.00810712	69.6744	0.0171882	0.00907934	69.6744	0.0152187	0.0139035	69.6744	0.0175443	0.0145645	69.6744	0.0132518	0.0112762	69.6744	0.0149239	0.0206951	69.6744	0.0193006	0.0221386	69.6763	0.0135559
69.7198	0.0154636	0.0114663	69.7198	0.017049	0.0111173	69.7198	0.0141878	0.0123568	69.7198	0.0152262	0.0144624	69.7198	0.0156627	0.010056	69.7198	0.0164532	0.0131723	69.7198	0.0201456	0.0385787	69.7198	0.0212322	0.0227988	69.7198	0.0187384	0.0363152	69.7198	0.0168928	0.00809375	69.7198	0.0171372	0.00905238	69.7198	0.0152016	0.0138879	69.7198	0.0174857	0.0145158	69.7198	0.0132005	0.0112326	69.7198	0.0148772	0.0206303	69.7198	0.0192582	0.0220899	69.7202	0.0135262
69.7646	0.0154547	0.0114596	69.7646	0.0170023	0.0110868	69.7646	0.0141689	0.0123403	69.7646	0.0151988	0.0144364	69.7646	0.0156331	0.010037	69.7646	0.0164279	0.013152	69.7646	0.0201057	0.0385023	69.7646	0.0212121	0.0227772	69.7646	0.0186901	0.0362216	69.7646	0.0168645	0.00808018	69.7646	0.0170874	0.00902608	69.7646	0.0151827	0.0138707	69.7646	0.0174281	0.014468	69.7646	0.0131509	0.0111904	69.7646	0.0148334	0.0205696	69.7646	0.0192174	0.0220431	69.7619	0.0134995
69.8093	0.0154455	0.0114529	69.8093	0.0169577	0.0110577	69.8093	0.0141507	0.0123245	69.8093	0.0151735	0.0144124	69.8093	0.0156051	0.010019	69.8093	0.0164027	0.0131319	69.8093	0.0200664	0.0384271	69.8093	0.0211906	0.0227542	69.8093	0.0186409	0.0361264	69.8093	0.0168371	0.00806708	69.8093	0.0170392	0.0090006	69.8093	0.0151621	0.0138518	69.8093	0.0173708	0.0144204	69.8093	0.0131026	0.0111493	69.8093	0.0147908	0.0205105	69.8093	0.0191783	0.0219983	69.8103	0.0134686
69.8563	0.0154346	0.0114448	69.8563	0.016913	0.0110286	69.8563	0.0141311	0.0123074	69.8563	0.0151467	0.014387	69.8563	0.0155764	0.0100006	69.8563	0.0163768	0.0131111	69.8563	0.0200272	0.038352	69.8563	0.021166	0.0227277	69.8563	0.0185915	0.0360304	69.8563	0.0168086	0.00805342	69.8563	0.0169892	0.00897419	69.8563	0.0151385	0.0138303	69.8563	0.0173114	0.0143711	69.8563	0.0130539	0.0111079	69.8563	0.0147487	0.0204522	69.8563	0.0191388	0.0219529	69.8575	0.0134398
69.9047	0.0154217	0.0114352	69.9047	0.0168703	0.0110008	69.9047	0.0141115	0.0122903	69.9047	0.0151207	0.0143622	69.9047	0.0155475	0.00998203	69.9047	0.0163513	0.0130907	69.9047	0.0199889	0.0382786	69.9047	0.0211388	0.0226986	69.9047	0.0185414	0.0359335	69.9047	0.01678	0.0080397	69.9047	0.0169395	0.00894794	69.9047	0.0151112	0.0138053	69.9047	0.0172507	0.0143207	69.9047	0.0130056	0.0110668	69.9047	0.0147066	0.0203938	69.9047	0.0190988	0.0219071	69.9044	0.0134115
69.9498	0.0154078	0.0114249	69.9498	0.0168328	0.0109763	69.9498	0.014092	0.0122733	69.9498	0.0150982	0.0143409	69.9498	0.0155214	0.00996525	69.9498	0.0163288	0.0130726	69.9498	0.0199559	0.0382156	69.9498	0.0211107	0.0226683	69.9498	0.0184975	0.0358485	69.9498	0.0167521	0.00802634	69.9498	0.0168929	0.00892333	69.9498	0.0150822	0.0137788	69.9498	0.0171949	0.0142744	69.9498	0.0129622	0.0110298	69.9498	0.0146685	0.0203409	69.9498	0.0190617	0.0218645	69.9455	0.0133871
69.9933	0.0153912	0.0114126	69.9933	0.0167988	0.0109541	69.9933	0.0140724	0.0122563	69.9933	0.0150783	0.0143219	69.9933	0.0154965	0.00994926	69.9933	0.0163079	0.0130559	69.9933	0.0199272	0.0381605	69.9933	0.021081	0.0226364	69.9933	0.0184555	0.0357669	69.9933	0.0167253	0.00801352	69.9933	0.0168494	0.00890034	69.9933	0.015052	0.0137513	69.9933	0.0171424	0.0142308	69.9933	0.0129212	0.010995	69.9933	0.0146312	0.0202893	69.9933	0.019026	0.0218235	69.9908	0.0133605
70.038	0.0153708	0.0113974	70.038	0.016766	0.0109328	70.038	0.0140518	0.0122383	70.038	0.0150598	0.0143044	70.038	0.0154717	0.00993334	70.038	0.0162877	0.0130398	70.038	0.0198989	0.0381064	70.038	0.021049	0.0226021	70.038	0.0184146	0.0356877	70.038	0.0166971	0.00799998	70.038	0.0168056	0.00887721	70.038	0.0150184	0.0137206	70.038	0.0170899	0.0141872	70.038	0.0128807	0.0109605	70.038	0.0145932	0.0202365	70.038	0.0189894	0.0217816	70.043	0.0133301
70.084	0.0153455	0.0113787	70.084	0.016734	0.0109119	70.084	0.0140297	0.0122191	70.084	0.015044	0.0142894	70.084	0.0154469	0.00991743	70.084	0.0162675	0.0130236	70.084	0.0198722	0.0380551	70.084	0.0210136	0.0225641	70.084	0.018376	0.035613	70.084	0.0166673	0.0079857	70.084	0.0167599	0.00885308	70.084	0.0149816	0.0136869	70.084	0.0170372	0.0141435	70.084	0.0128403	0.0109261	70.084	0.0145532	0.0201811	70.084	0.0189505	0.0217369	70.0837	0.0133061
70.1288	0.0153167	0.0113573	70.1288	0.0167036	0.0108921	70.1288	0.0140074	0.0121996	70.1288	0.0150304	0.0142765	70.1288	0.0154238	0.0099026	70.1288	0.0162492	0.013009	70.1288	0.0198485	0.0380097	70.1288	0.0209772	0.022525	70.1288	0.0183419	0.0355469	70.1288	0.016637	0.00797121	70.1288	0.0167156	0.0088297	70.1288	0.0149436	0.0136522	70.1288	0.0169875	0.0141022	70.1288	0.0128026	0.010894	70.1288	0.0145134	0.0201258	70.1288	0.0189117	0.0216924	70.1299	0.0132791
70.1703	0.0152873	0.0113356	70.1703	0.0166757	0.0108739	70.1703	0.0139852	0.0121804	70.1703	0.015019	0.0142656	70.1703	0.0154038	0.00988973	70.1703	0.0162325	0.0129955	70.1703	0.0198266	0.0379678	70.1703	0.0209419	0.0224871	70.1703	0.0183111	0.0354872	70.1703	0.0166083	0.00795743	70.1703	0.0166745	0.00880796	70.1703	0.0149075	0.0136192	70.1703	0.0169425	0.0140649	70.1703	0.0127685	0.010865	70.1703	0.0144755	0.0200733	70.1703	0.0188753	0.0216507	70.1753	0.0132517
70.215	0.0152524	0.0113096	70.215	0.0166458	0.0108544	70.215	0.0139603	0.0121586	70.215	0.0150088	0.014256	70.215	0.0153827	0.0098762	70.215	0.0162152	0.0129817	70.215	0.0198045	0.0379256	70.215	0.0209021	0.0224443	70.215	0.0182818	0.0354303	70.215	0.0165759	0.00794193	70.215	0.0166297	0.0087843	70.215	0.0148689	0.0135839	70.215	0.0168957	0.0140261	70.215	0.0127333	0.0108351	70.215	0.0144333	0.0200147	70.215	0.0188345	0.0216039	70.2192	0.0132254
70.2644	0.0152096	0.0112779	70.2644	0.0166115	0.010832	70.2644	0.0139319	0.0121339	70.2644	0.014999	0.0142466	70.2644	0.0153612	0.00986239	70.2644	0.016197	0.0129672	70.2644	0.0197811	0.0378808	70.2644	0.020858	0.022397	70.2644	0.0182531	0.0353746	70.2644	0.0165395	0.00792447	70.2644	0.0165793	0.00875766	70.2644	0.0148253	0.0135442	70.2644	0.0168454	0.0139843	70.2644	0.0126955	0.0108029	70.2644	0.0143844	0.019947	70.2644	0.0187886	0.0215512	70.2621	0.0131997
70.3118	0.0151663	0.0112458	70.3118	0.0165775	0.0108098	70.3118	0.0139036	0.0121092	70.3118	0.0149903	0.0142384	70.3118	0.0153407	0.00984923	70.3118	0.0161784	0.0129523	70.3118	0.0197572	0.0378349	70.3118	0.0208152	0.0223511	70.3118	0.0182292	0.0353285	70.3118	0.0165033	0.00790714	70.3118	0.0165299	0.00873161	70.3118	0.0147839	0.0135063	70.3118	0.0167974	0.0139444	70.3118	0.0126601	0.0107727	70.3118	0.0143346	0.0198779	70.3118	0.0187419	0.0214977	70.3075	0.0131719
70.3566	0.015123	0.0112137	70.3566	0.0165435	0.0107877	70.3566	0.0138758	0.012085	70.3566	0.0149821	0.0142306	70.3566	0.0153229	0.00983782	70.3566	0.0161604	0.0129378	70.3566	0.019735	0.0377924	70.3566	0.020775	0.0223079	70.3566	0.0182094	0.0352901	70.3566	0.0164685	0.00789047	70.3566	0.0164825	0.00870654	70.3566	0.0147458	0.0134715	70.3566	0.016753	0.0139076	70.3566	0.0126278	0.0107453	70.3566	0.0142862	0.0198108	70.3566	0.0186977	0.0214469	70.3555	0.0131429
70.3983	0.0150838	0.0111846	70.3983	0.0165103	0.010766	70.3983	0.0138497	0.0120623	70.3983	0.0149743	0.0142232	70.3983	0.0153076	0.00982798	70.3983	0.0161437	0.0129244	70.3983	0.0197139	0.037752	70.3983	0.0207388	0.022269	70.3983	0.0181941	0.0352603	70.3983	0.0164369	0.00787532	70.3983	0.0164391	0.0086836	70.3983	0.0147127	0.0134412	70.3983	0.0167134	0.0138747	70.3983	0.012599	0.0107208	70.3983	0.01424	0.0197467	70.3983	0.0186558	0.0213989	70.4018	0.013115
70.4458	0.0150384	0.011151	70.4458	0.01647	0.0107397	70.4458	0.0138189	0.0120355	70.4458	0.0149643	0.0142137	70.4458	0.0152898	0.00981656	70.4458	0.0161229	0.0129078	70.4458	0.0196886	0.0377036	70.4458	0.0206985	0.0222258	70.4458	0.0181796	0.0352323	70.4458	0.0164003	0.00785781	70.4458	0.0163891	0.0086572	70.4458	0.0146766	0.0134083	70.4458	0.0166684	0.0138373	70.4458	0.0125671	0.0106936	70.4458	0.0141852	0.0196707	70.4458	0.0186072	0.0213432	70.4482	0.0130883
70.4925	0.0149937	0.0111178	70.4925	0.0164273	0.0107119	70.4925	0.0137876	0.0120082	70.4925	0.0149515	0.0142015	70.4925	0.0152723	0.00980534	70.4925	0.0161002	0.0128897	70.4925	0.0196629	0.0376543	70.4925	0.0206612	0.0221857	70.4925	0.0181664	0.0352067	70.4925	0.0163642	0.00784052	70.4925	0.0163392	0.00863087	70.4925	0.0146432	0.0133778	70.4925	0.0166239	0.0138003	70.4925	0.0125361	0.0106672	70.4925	0.0141289	0.0195927	70.4925	0.0185586	0.0212874	70.4913	0.0130636
70.5365	0.0149527	0.0110875	70.5365	0.0163863	0.0106851	70.5365	0.0137584	0.0119828	70.5365	0.0149378	0.0141886	70.5365	0.0152568	0.00979541	70.5365	0.0160789	0.0128726	70.5365	0.0196389	0.0376084	70.5365	0.0206288	0.0221509	70.5365	0.0181559	0.0351864	70.5365	0.0163315	0.00782483	70.5365	0.0162936	0.00860675	70.5365	0.0146145	0.0133515	70.5365	0.016583	0.0137665	70.5365	0.0125084	0.0106437	70.5365	0.0140758	0.0195191	70.5365	0.0185137	0.021236	70.5381	0.0130376
70.5802	0.0149133	0.0110582	70.5802	0.016343	0.0106569	70.5802	0.013728	0.0119563	70.5802	0.0149208	0.0141724	70.5802	0.0152409	0.00978519	70.5802	0.0160553	0.0128537	70.5802	0.0196145	0.0375617	70.5802	0.020599	0.0221189	70.5802	0.0181452	0.0351656	70.5802	0.0162997	0.00780958	70.5802	0.0162487	0.00858303	70.5802	0.0145875	0.0133269	70.5802	0.0165426	0.0137329	70.5802	0.0124808	0.0106201	70.5802	0.0140211	0.0194432	70.5802	0.0184682	0.0211837	70.5799	0.0130153
70.6261	0.0148739	0.011029	70.6261	0.016297	0.0106269	70.6261	0.0136959	0.0119283	70.6261	0.0149002	0.0141528	70.6261	0.0152237	0.00977415	70.6261	0.0160294	0.012833	70.6261	0.0195885	0.0375119	70.6261	0.0205711	0.0220889	70.6261	0.0181353	0.0351464	70.6261	0.0162669	0.00779387	70.6261	0.0162021	0.00855844	70.6261	0.0145623	0.0133038	70.6261	0.0165004	0.0136978	70.6261	0.0124526	0.0105962	70.6261	0.0139638	0.0193637	70.6261	0.0184212	0.0211298	70.6251	0.0129921
70.6714	0.0148357	0.0110007	70.6714	0.0162505	0.0105966	70.6714	0.0136633	0.0118999	70.6714	0.0148769	0.0141306	70.6714	0.0152064	0.00976299	70.6714	0.0160021	0.0128111	70.6714	0.019563	0.0374632	70.6714	0.0205473	0.0220634	70.6714	0.0181245	0.0351256	70.6714	0.0162354	0.00777879	70.6714	0.0161568	0.0085345	70.6714	0.0145393	0.0132828	70.6714	0.0164597	0.0136641	70.6714	0.0124255	0.0105732	70.6714	0.0139066	0.0192843	70.6714	0.0183745	0.0210763	70.6747	0.0129668
70.7185	0.014799	0.0109735	70.7185	0.0162035	0.0105659	70.7185	0.0136291	0.0118702	70.7185	0.01485	0.0141051	70.7185	0.0151873	0.00975075	70.7185	0.0159723	0.0127873	70.7185	0.0195368	0.0374129	70.7185	0.0205254	0.0220398	70.7185	0.0181109	0.0350992	70.7185	0.016203	0.00776325	70.7185	0.0161118	0.00851074	70.7185	0.014518	0.0132633	70.7185	0.0164184	0.0136298	70.7185	0.012398	0.0105498	70.7185	0.0138479	0.019203	70.7185	0.0183273	0.0210222	70.7145	0.0129472
70.7636	0.014764	0.0109475	70.7636	0.0161578	0.0105361	70.7636	0.0135951	0.0118406	70.7636	0.0148206	0.0140772	70.7636	0.0151676	0.00973813	70.7636	0.0159424	0.0127633	70.7636	0.019512	0.0373653	70.7636	0.0205082	0.0220214	70.7636	0.018097	0.0350722	70.7636	0.0161722	0.00774851	70.7636	0.0160694	0.00848833	70.7636	0.0144994	0.0132464	70.7636	0.0163789	0.013597	70.7636	0.0123717	0.0105274	70.7636	0.013792	0.0191255	70.7636	0.0182821	0.0209703	70.7582	0.0129263
70.8095	0.0147312	0.0109232	70.8095	0.0161127	0.0105067	70.8095	0.0135603	0.0118103	70.8095	0.0147889	0.014047	70.8095	0.015146	0.00972424	70.8095	0.0159116	0.0127387	70.8095	0.0194875	0.0373185	70.8095	0.0204934	0.0220055	70.8095	0.0180814	0.0350419	70.8095	0.0161416	0.00773384	70.8095	0.0160277	0.00846632	70.8095	0.0144824	0.0132308	70.8095	0.0163397	0.0135645	70.8095	0.0123449	0.0105045	70.8095	0.0137361	0.019048	70.8095	0.018237	0.0209185	70.8046	0.0129044
70.8532	0.0147016	0.0109013	70.8532	0.0160713	0.0104798	70.8532	0.0135278	0.0117819	70.8532	0.0147574	0.0140172	70.8532	0.0151248	0.0097106	70.8532	0.0158812	0.0127143	70.8532	0.0194646	0.0372747	70.8532	0.0204827	0.021994	70.8532	0.0180644	0.0350091	70.8532	0.0161126	0.00771995	70.8532	0.0159893	0.00844604	70.8532	0.0144677	0.0132174	70.8532	0.0163032	0.0135342	70.8532	0.0123199	0.0104832	70.8532	0.0136846	0.0189766	70.8532	0.0181949	0.0208702	70.8513	0.0128827
70.8969	0.0146731	0.0108801	70.8969	0.0160305	0.0104532	70.8969	0.0134941	0.0117526	70.8969	0.0147257	0.0139871	70.8969	0.0151019	0.00969595	70.8969	0.0158509	0.0126901	70.8969	0.0194423	0.037232	70.8969	0.0204739	0.0219846	70.8969	0.018046	0.0349734	70.8969	0.0160835	0.00770599	70.8969	0.0159522	0.00842646	70.8969	0.0144533	0.0132043	70.8969	0.0162675	0.0135045	70.8969	0.0122946	0.0104618	70.8969	0.0136345	0.018907	70.8969	0.0181537	0.020823	70.8957	0.0128623
70.9431	0.014645	0.0108593	70.9431	0.0159886	0.0104258	70.9431	0.0134593	0.0117223	70.9431	0.0146926	0.0139556	70.9431	0.0150759	0.00967926	70.9431	0.0158194	0.0126649	70.9431	0.0194193	0.0371878	70.9431	0.0204671	0.0219772	70.9431	0.0180253	0.0349332	70.9431	0.0160534	0.00769159	70.9431	0.0159147	0.00840663	70.9431	0.0144381	0.0131903	70.9431	0.01623	0.0134734	70.9431	0.012268	0.0104391	70.9431	0.0135839	0.0188369	70.9431	0.0181118	0.020775	70.9447	0.0128398
70.9894	0.0146185	0.0108396	70.9894	0.015948	0.0103993	70.9894	0.0134253	0.0116926	70.9894	0.0146598	0.0139245	70.9894	0.0150484	0.0096616	70.9894	0.0157889	0.0126404	70.9894	0.0193974	0.0371459	70.9894	0.0204605	0.0219702	70.9894	0.0180044	0.0348928	70.9894	0.0160229	0.00767698	70.9894	0.0158786	0.00838756	70.9894	0.0144229	0.0131765	70.9894	0.0161932	0.0134428	70.9894	0.0122422	0.0104172	70.9894	0.0135351	0.0187693	70.9894	0.0180709	0.0207281	70.9888	0.01282
71.0342	0.0145953	0.0108224	71.0342	0.0159106	0.0103749	71.0342	0.0133921	0.0116638	71.0342	0.0146299	0.013896	71.0342	0.0150204	0.0096436	71.0342	0.0157602	0.0126175	71.0342	0.0193764	0.0371058	71.0342	0.020455	0.0219642	71.0342	0.0179829	0.0348511	71.0342	0.0159934	0.00766285	71.0342	0.0158451	0.00836986	71.0342	0.014408	0.0131629	71.0342	0.0161577	0.0134134	71.0342	0.0122176	0.0103963	71.0342	0.0134912	0.0187084	71.0342	0.0180328	0.0206843	71.0331	0.0127999
71.0844	0.0145717	0.0108049	71.0844	0.0158698	0.0103483	71.0844	0.0133563	0.0116326	71.0844	0.0145986	0.0138664	71.0844	0.0149869	0.00962208	71.0844	0.0157305	0.0125937	71.0844	0.019353	0.0370609	71.0844	0.0204483	0.0219571	71.0844	0.0179586	0.034804	71.0844	0.0159613	0.00764748	71.0844	0.0158096	0.00835111	71.0844	0.0143897	0.0131462	71.0844	0.0161182	0.0133806	71.0844	0.0121899	0.0103726	71.0844	0.0134442	0.0186431	71.0844	0.017992	0.0206375	71.0788	0.012779
71.1264	0.0145538	0.0107916	71.1264	0.0158366	0.0103267	71.1264	0.0133275	0.0116075	71.1264	0.0145748	0.0138437	71.1264	0.0149577	0.00960337	71.1264	0.0157074	0.0125752	71.1264	0.0193333	0.0370233	71.1264	0.0204415	0.0219498	71.1264	0.0179391	0.0347663	71.1264	0.0159349	0.00763483	71.1264	0.0157822	0.00833662	71.1264	0.014374	0.0131318	71.1264	0.0160855	0.0133535	71.1264	0.0121675	0.0103536	71.1264	0.0134079	0.0185928	71.1264	0.0179598	0.0206006	71.1244	0.0127581
71.1668	0.0145378	0.0107798	71.1668	0.0158054	0.0103063	71.1668	0.0133013	0.0115847	71.1668	0.014554	0.013824	71.1668	0.0149288	0.00958477	71.1668	0.0156871	0.0125589	71.1668	0.0193143	0.0369867	71.1668	0.0204323	0.0219399	71.1668	0.0179198	0.0347288	71.1668	0.0159093	0.00762253	71.1668	0.0157563	0.00832296	71.1668	0.0143573	0.0131166	71.1668	0.0160541	0.0133273	71.1668	0.0121459	0.0103352	71.1668	0.0133743	0.0185462	71.1668	0.0179302	0.0205666	71.1705	0.0127366
71.2116	0.0145213	0.0107676	71.2116	0.0157724	0.0102848	71.2116	0.0132742	0.0115611	71.2116	0.0145336	0.0138045	71.2116	0.0148963	0.00956394	71.2116	0.015667	0.0125428	71.2116	0.019294	0.036948	71.2116	0.0204207	0.0219275	71.2116	0.0178987	0.0346878	71.2116	0.0158828	0.00760983	71.2116	0.0157293	0.00830868	71.2116	0.0143375	0.0130984	71.2116	0.0160191	0.0132983	71.2116	0.0121231	0.0103158	71.2116	0.0133398	0.0184984	71.2116	0.0178997	0.0205316	71.2126	0.0127165
71.2548	0.0145051	0.0107555	71.2548	0.0157413	0.0102646	71.2548	0.0132486	0.0115388	71.2548	0.014515	0.0137869	71.2548	0.0148645	0.00954348	71.2548	0.0156487	0.0125282	71.2548	0.0192737	0.036909	71.2548	0.0204064	0.0219121	71.2548	0.0178785	0.0346488	71.2548	0.0158569	0.00759745	71.2548	0.0157032	0.00829491	71.2548	0.0143169	0.0130797	71.2548	0.0159848	0.0132698	71.2548	0.0121012	0.0102972	71.2548	0.0133076	0.0184538	71.2548	0.0178704	0.0204981	71.258	0.0126941
71.3047	0.014488	0.0107428	71.3047	0.0157062	0.0102417	71.3047	0.0132213	0.011515	71.3047	0.014496	0.0137689	71.3047	0.0148279	0.00952001	71.3047	0.0156293	0.0125127	71.3047	0.0192497	0.036863	71.3047	0.0203864	0.0218906	71.3047	0.0178561	0.0346053	71.3047	0.0158281	0.00758364	71.3047	0.0156729	0.00827892	71.3047	0.0142912	0.0130562	71.3047	0.015945	0.0132368	71.3047	0.0120762	0.0102759	71.3047	0.0132717	0.0184039	71.3047	0.0178383	0.0204613	71.3045	0.0126712
71.3525	0.0144729	0.0107316	71.3525	0.0156752	0.0102215	71.3525	0.0131982	0.0114949	71.3525	0.0144794	0.0137531	71.3525	0.014794	0.00949821	71.3525	0.0156127	0.0124994	71.3525	0.0192266	0.0368189	71.3525	0.0203642	0.0218667	71.3525	0.0178354	0.0345653	71.3525	0.0158014	0.00757084	71.3525	0.0156445	0.00826392	71.3525	0.0142658	0.0130329	71.3525	0.0159072	0.0132054	71.3525	0.0120528	0.010256	71.3525	0.0132387	0.0183582	71.3525	0.017809	0.0204276	71.3511	0.0126473
71.3924	0.0144597	0.0107219	71.3924	0.0156508	0.0102055	71.3924	0.0131804	0.0114794	71.3924	0.0144664	0.0137408	71.3924	0.0147673	0.00948111	71.3924	0.0156007	0.0124898	71.3924	0.0192067	0.0367807	71.3924	0.0203428	0.0218437	71.3924	0.0178182	0.0345318	71.3924	0.0157811	0.0075611	71.3924	0.0156206	0.00825125	71.3924	0.0142444	0.0130134	71.3924	0.0158763	0.0131798	71.3924	0.0120335	0.0102396	71.3924	0.013212	0.0183212	71.3924	0.0177852	0.0204004	71.3975	0.0126236
71.4405	0.0144436	0.01071	71.4405	0.015622	0.0101867	71.4405	0.013161	0.0114625	71.4405	0.0144511	0.0137262	71.4405	0.0147362	0.00946111	71.4405	0.015586	0.012478	71.4405	0.0191817	0.0367329	71.4405	0.0203151	0.021814	71.4405	0.0177995	0.0344957	71.4405	0.0157569	0.00754951	71.4405	0.015589	0.00823459	71.4405	0.014218	0.0129893	71.4405	0.015838	0.013148	71.4405	0.0120094	0.0102191	71.4405	0.0131789	0.0182753	71.4405	0.0177559	0.0203667	71.4418	0.012601
71.487	0.0144282	0.0106985	71.487	0.0155959	0.0101697	71.487	0.0131442	0.0114479	71.487	0.0144363	0.0137121	71.487	0.0147092	0.0094438	71.487	0.0155728	0.0124674	71.487	0.0191583	0.0366881	71.487	0.0202864	0.0217832	71.487	0.017782	0.0344618	71.487	0.0157352	0.00753913	71.487	0.0155569	0.00821762	71.487	0.0141922	0.0129658	71.487	0.0158023	0.0131183	71.487	0.0119862	0.0101994	71.487	0.0131473	0.0182314	71.487	0.0177282	0.020335	71.4883	0.0125767
71.534	0.0144124	0.0106868	71.534	0.0155711	0.0101535	71.534	0.0131296	0.0114352	71.534	0.0144217	0.0136983	71.534	0.014684	0.0094276	71.534	0.01556	0.0124572	71.534	0.019135	0.0366434	71.534	0.0202558	0.0217504	71.534	0.0177664	0.0344315	71.534	0.0157153	0.0075296	71.534	0.015523	0.00819973	71.534	0.0141671	0.0129428	71.534	0.0157668	0.0130889	71.534	0.0119626	0.0101792	71.534	0.0131149	0.0181865	71.534	0.0176999	0.0203025	71.5346	0.0125526
71.5796	0.0143969	0.0106753	71.5796	0.0155486	0.0101389	71.5796	0.0131174	0.0114245	71.5796	0.0144073	0.0136846	71.5796	0.0146624	0.00941374	71.5796	0.0155471	0.0124468	71.5796	0.0191121	0.0365995	71.5796	0.020226	0.0217183	71.5796	0.0177525	0.0344045	71.5796	0.015697	0.00752084	71.5796	0.0154877	0.00818107	71.5796	0.0141433	0.0129211	71.5796	0.0157334	0.0130612	71.5796	0.0119395	0.0101595	71.5796	0.0130829	0.0181422	71.5796	0.0176715	0.0202699	71.5799	0.0125292
71.6263	0.0143813	0.0106637	71.6263	0.0155259	0.0101241	71.6263	0.0131061	0.0114147	71.6263	0.0143928	0.0136708	71.6263	0.0146437	0.00940174	71.6263	0.0155345	0.0124368	71.6263	0.019089	0.0365553	71.6263	0.020196	0.0216861	71.6263	0.0177389	0.0343782	71.6263	0.0156798	0.00751259	71.6263	0.01545	0.00816117	71.6263	0.01412	0.0128997	71.6263	0.0157003	0.0130336	71.6263	0.011915	0.0101387	71.6263	0.013049	0.0180951	71.6263	0.0176419	0.020236	71.6222	0.0125077
71.6712	0.0143655	0.0106521	71.6712	0.0155045	0.0101101	71.6712	0.0130964	0.0114063	71.6712	0.0143794	0.0136581	71.6712	0.014628	0.00939167	71.6712	0.015522	0.0124267	71.6712	0.0190672	0.0365137	71.6712	0.0201679	0.021656	71.6712	0.0177288	0.0343587	71.6712	0.015665	0.00750548	71.6712	0.0154121	0.00814115	71.6712	0.0140986	0.0128803	71.6712	0.0156695	0.0130081	71.6712	0.0118908	0.0101181	71.6712	0.0130156	0.0180488	71.6712	0.0176128	0.0202026	71.6686	0.0124848
71.713	0.014351	0.0106413	71.713	0.0154837	0.0100966	71.713	0.0130887	0.0113995	71.713	0.0143668	0.0136461	71.713	0.0146156	0.00938372	71.713	0.0155108	0.0124178	71.713	0.0190473	0.0364755	71.713	0.0201427	0.0216289	71.713	0.0177189	0.0343394	71.713	0.0156519	0.00749923	71.713	0.0153759	0.00812204	71.713	0.0140794	0.0128626	71.713	0.0156418	0.0129851	71.713	0.0118676	0.0100984	71.713	0.0129834	0.0180042	71.713	0.0175854	0.0201711	71.7098	0.0124651
71.7578	0.0143351	0.0106294	71.7578	0.0154611	0.0100819	71.7578	0.0130808	0.0113927	71.7578	0.0143535	0.0136335	71.7578	0.0146038	0.0093761	71.7578	0.0154978	0.0124074	71.7578	0.0190266	0.0364359	71.7578	0.0201172	0.0216015	71.7578	0.0177119	0.0343258	71.7578	0.015639	0.00749306	71.7578	0.0153366	0.00810123	71.7578	0.0140592	0.0128442	71.7578	0.0156129	0.0129611	71.7578	0.0118427	0.0100772	71.7578	0.0129495	0.0179572	71.7578	0.0175558	0.0201372	71.7582	0.0124422
71.8038	0.0143192	0.0106177	71.8038	0.0154374	0.0100664	71.8038	0.0130727	0.0113856	71.8038	0.0143407	0.0136214	71.8038	0.0145938	0.00936968	71.8038	0.0154845	0.0123967	71.8038	0.0190066	0.0363976	71.8038	0.0200918	0.0215743	71.8038	0.0177035	0.0343097	71.8038	0.0156263	0.00748696	71.8038	0.0152964	0.00808	71.8038	0.0140396	0.0128263	71.8038	0.0155841	0.0129372	71.8038	0.0118165	0.0100549	71.8038	0.012914	0.0179079	71.8038	0.0175254	0.0201023	71.8034	0.012422
71.8516	0.0143034	0.0106059	71.8516	0.0154114	0.0100494	71.8516	0.0130642	0.0113782	71.8516	0.0143282	0.0136095	71.8516	0.014584	0.00936344	71.8516	0.0154706	0.0123856	71.8516	0.0189834	0.0363532	71.8516	0.0200659	0.0215464	71.8516	0.0176966	0.0342962	71.8516	0.015613	0.0074806	71.8516	0.015256	0.00805867	71.8516	0.0140193	0.0128077	71.8516	0.0155552	0.0129132	71.8516	0.0117886	0.0100312	71.8516	0.0128772	0.0178569	71.8516	0.0174939	0.0200662	71.8488	0.0124012
71.8955	0.0142883	0.0105948	71.8955	0.0153853	0.0100324	71.8955	0.013055	0.0113702	71.8955	0.014318	0.0135998	71.8955	0.0145761	0.00935836	71.8955	0.0154571	0.0123748	71.8955	0.0189622	0.0363125	71.8955	0.0200429	0.0215218	71.8955	0.0176902	0.0342839	71.8955	0.0156002	0.00747445	71.8955	0.0152198	0.00803953	71.8955	0.0140003	0.0127905	71.8955	0.0155293	0.0128917	71.8955	0.0117625	0.010009	71.8955	0.0128437	0.0178105	71.8955	0.0174659	0.0200341	71.8972	0.0123792
71.9389	0.0142737	0.010584	71.9389	0.015359	0.0100153	71.9389	0.0130452	0.0113617	71.9389	0.0143091	0.0135914	71.9389	0.0145678	0.00935302	71.9389	0.0154432	0.0123637	71.9389	0.0189402	0.0362704	71.9389	0.0200201	0.0214972	71.9389	0.0176833	0.0342705	71.9389	0.0155863	0.00746777	71.9389	0.0151858	0.00802158	71.9389	0.0139816	0.0127734	71.9389	0.0155037	0.0128705	71.9389	0.0117367	0.00998701	71.9389	0.0128109	0.017765	71.9389	0.0174385	0.0200026	71.9411	0.0123593
71.982	0.0142598	0.0105736	71.982	0.015331	0.009997	71.982	0.0130336	0.0113515	71.982	0.0143008	0.0135835	71.982	0.0145598	0.00934788	71.982	0.0154293	0.0123526	71.982	0.0189174	0.0362268	71.982	0.0199982	0.0214738	71.982	0.0176757	0.0342557	71.982	0.0155713	0.00746062	71.982	0.0151545	0.00800504	71.982	0.0139636	0.0127569	71.982	0.0154791	0.0128501	71.982	0.0117114	0.00996546	71.982	0.01278	0.0177221	71.982	0.0174134	0.0199738	71.9853	0.0123389
72.0303	0.0142437	0.0105617	72.0303	0.0152978	0.00997535	72.0303	0.0130184	0.0113383	72.0303	0.014292	0.0135751	72.0303	0.0145491	0.00934104	72.0303	0.0154132	0.0123397	72.0303	0.0188904	0.0361751	72.0303	0.0199719	0.0214455	72.0303	0.0176657	0.0342364	72.0303	0.0155518	0.00745125	72.0303	0.0151215	0.00798765	72.0303	0.0139421	0.0127373	72.0303	0.0154504	0.0128262	72.0303	0.0116822	0.00994065	72.0303	0.0127452	0.0176739	72.0303	0.0173856	0.019942	72.029	0.0123186
72.0775	0.0142293	0.010551	72.0775	0.0152644	0.00995358	72.0775	0.0130011	0.0113232	72.0775	0.0142838	0.0135674	72.0775	0.0145375	0.00933358	72.0775	0.0153974	0.012327	72.0775	0.0188629	0.0361225	72.0775	0.0199464	0.0214182	72.0775	0.0176549	0.0342155	72.0775	0.0155303	0.00744097	72.0775	0.0150927	0.00797241	72.0775	0.0139219	0.0127188	72.0775	0.015423	0.0128035	72.0775	0.0116543	0.00991685	72.0775	0.0127136	0.01763	72.0775	0.0173613	0.0199141	72.0768	0.0122963
72.1234	0.0142157	0.010541	72.1234	0.0152316	0.00993222	72.1234	0.0129829	0.0113074	72.1234	0.0142766	0.0135605	72.1234	0.0145247	0.00932534	72.1234	0.0153828	0.0123153	72.1234	0.0188346	0.0360683	72.1234	0.0199206	0.0213904	72.1234	0.0176421	0.0341905	72.1234	0.0155071	0.00742982	72.1234	0.0150679	0.00795931	72.1234	0.0139033	0.0127018	72.1234	0.015396	0.012781	72.1234	0.0116273	0.0098939	72.1234	0.0126841	0.0175891	72.1234	0.0173389	0.0198884	72.1215	0.0122757
72.1665	0.0142032	0.0105317	72.1665	0.0152012	0.00991233	72.1665	0.0129632	0.0112902	72.1665	0.0142694	0.0135536	72.1665	0.0145108	0.00931639	72.1665	0.0153694	0.0123046	72.1665	0.0188077	0.0360167	72.1665	0.0198954	0.0213634	72.1665	0.0176286	0.0341644	72.1665	0.015483	0.00741831	72.1665	0.0150464	0.00794798	72.1665	0.0138855	0.0126855	72.1665	0.0153703	0.0127597	72.1665	0.0116019	0.0098723	72.1665	0.0126571	0.0175517	72.1665	0.0173195	0.0198661	72.165	0.0122552
72.2092	0.0141909	0.0105226	72.2092	0.0151713	0.00989288	72.2092	0.0129413	0.0112712	72.2092	0.0142618	0.0135464	72.2092	0.014495	0.00930627	72.2092	0.0153559	0.0122938	72.2092	0.0187807	0.035965	72.2092	0.0198699	0.021336	72.2092	0.0176141	0.0341364	72.2092	0.015457	0.00740584	72.2092	0.015027	0.00793771	72.2092	0.0138686	0.0126701	72.2092	0.015344	0.0127379	72.2092	0.0115771	0.00985118	72.2092	0.0126312	0.0175158	72.2092	0.0173007	0.0198446	72.2088	0.0122348
72.2579	0.0141773	0.0105125	72.2579	0.0151379	0.0098711	72.2579	0.0129153	0.0112485	72.2579	0.0142524	0.0135375	72.2579	0.0144751	0.00929348	72.2579	0.0153406	0.0122816	72.2579	0.0187495	0.0359052	72.2579	0.0198396	0.0213035	72.2579	0.0175972	0.0341035	72.2579	0.0154255	0.00739076	72.2579	0.015007	0.00792713	72.2579	0.0138511	0.0126541	72.2579	0.0153142	0.0127132	72.2579	0.0115489	0.00982719	72.2579	0.0126025	0.017476	72.2579	0.01728	0.0198209	72.2589	0.0122123
72.3037	0.0141647	0.0105032	72.3037	0.0151084	0.00985182	72.3037	0.012889	0.0112256	72.3037	0.0142416	0.0135273	72.3037	0.0144541	0.00927999	72.3037	0.0153273	0.0122709	72.3037	0.0187217	0.035852	72.3037	0.0198107	0.0212725	72.3037	0.0175798	0.0340698	72.3037	0.0153948	0.00737603	72.3037	0.0149889	0.00791758	72.3037	0.0138356	0.01264	72.3037	0.0152858	0.0126895	72.3037	0.0115226	0.00980484	72.3037	0.0125762	0.0174396	72.3037	0.017261	0.019799	72.3011	0.0121947
72.3484	0.0141528	0.0104943	72.3484	0.0150812	0.00983414	72.3484	0.012862	0.0112021	72.3484	0.0142297	0.0135159	72.3484	0.0144316	0.0092656	72.3484	0.0153144	0.0122605	72.3484	0.0186962	0.0358032	72.3484	0.0197827	0.0212424	72.3484	0.0175616	0.0340347	72.3484	0.0153633	0.00736097	72.3484	0.0149719	0.00790859	72.3484	0.0138218	0.0126273	72.3484	0.015258	0.0126665	72.3484	0.0114971	0.00978309	72.3484	0.01255	0.0174031	72.3484	0.0172422	0.0197775	72.3472	0.0121762
72.3916	0.0141402	0.0104849	72.3916	0.0150555	0.00981735	72.3916	0.0128349	0.0111785	72.3916	0.0142158	0.0135027	72.3916	0.0144082	0.00925057	72.3916	0.0153023	0.0122509	72.3916	0.018674	0.0357606	72.3916	0.0197555	0.0212132	72.3916	0.0175439	0.0340003	72.3916	0.015333	0.00734642	72.3916	0.0149555	0.00789996	72.3916	0.0138096	0.0126162	72.3916	0.0152309	0.012644	72.3916	0.0114724	0.00976208	72.3916	0.0125241	0.0173672	72.3916	0.0172234	0.019756	72.391	0.0121606
72.437	0.0141268	0.010475	72.437	0.0150302	0.00980086	72.437	0.0128068	0.011154	72.437	0.0141989	0.0134867	72.437	0.0143818	0.0092336	72.437	0.0152892	0.0122403	72.437	0.0186522	0.0357188	72.437	0.0197274	0.021183	72.437	0.0175264	0.0339664	72.437	0.0153014	0.00733127	72.437	0.0149388	0.00789111	72.437	0.0137983	0.0126059	72.437	0.0152024	0.0126204	72.437	0.0114463	0.00973992	72.437	0.0124966	0.0173291	72.437	0.0172032	0.0197328	72.4395	0.0121447
72.4824	0.014112	0.0104641	72.4824	0.015006	0.00978508	72.4824	0.0127785	0.0111294	72.4824	0.0141802	0.0134689	72.4824	0.0143544	0.00921603	72.4824	0.015276	0.0122298	72.4824	0.0186328	0.0356817	72.4824	0.0197001	0.0211537	72.4824	0.0175093	0.0339333	72.4824	0.0152712	0.00731682	72.4824	0.0149203	0.00788137	72.4824	0.0137875	0.012596	72.4824	0.0151744	0.012597	72.4824	0.011421	0.00971838	72.4824	0.012468	0.0172895	72.4824	0.0171816	0.019708	72.4817	0.0121327
72.5288	0.0140954	0.0104518	72.5288	0.0149829	0.00977003	72.5288	0.0127506	0.0111051	72.5288	0.0141588	0.0134486	72.5288	0.0143255	0.00919744	72.5288	0.0152627	0.0122192	72.5288	0.0186163	0.0356502	72.5288	0.0196736	0.0211252	72.5288	0.017492	0.0338997	72.5288	0.0152411	0.00730241	72.5288	0.0149008	0.00787104	72.5288	0.0137778	0.0125872	72.5288	0.0151459	0.0125734	72.5288	0.0113955	0.00969668	72.5288	0.0124377	0.0172475	72.5288	0.0171585	0.0196814	72.5289	0.0121205
72.5727	0.014078	0.0104388	72.5727	0.014961	0.00975571	72.5727	0.0127247	0.0110825	72.5727	0.0141376	0.0134285	72.5727	0.0142974	0.0091794	72.5727	0.0152485	0.0122078	72.5727	0.0186031	0.0356249	72.5727	0.0196492	0.0210991	72.5727	0.0174761	0.0338689	72.5727	0.0152135	0.00728918	72.5727	0.0148811	0.00786067	72.5727	0.0137695	0.0125796	72.5727	0.0151194	0.0125514	72.5727	0.0113721	0.00967673	72.5727	0.012408	0.0172063	72.5727	0.0171357	0.0196553	72.5742	0.0121108
72.6171	0.0140588	0.0104246	72.6171	0.0149391	0.00974146	72.6171	0.0126991	0.0110602	72.6171	0.0141148	0.0134068	72.6171	0.0142679	0.00916046	72.6171	0.015234	0.0121962	72.6171	0.0185914	0.0356025	72.6171	0.0196258	0.0210739	72.6171	0.0174615	0.0338406	72.6171	0.0151876	0.00727676	72.6171	0.0148602	0.0078496	72.6171	0.0137612	0.012572	72.6171	0.0150931	0.0125296	72.6171	0.0113483	0.00965653	72.6171	0.0123772	0.0171636	72.6171	0.0171125	0.0196287	72.623	0.0121012
72.665	0.0140377	0.010409	72.665	0.0149157	0.00972621	72.665	0.0126734	0.0110379	72.665	0.0140888	0.0133821	72.665	0.0142361	0.00914002	72.665	0.0152172	0.0121828	72.665	0.0185806	0.0355819	72.665	0.0196023	0.0210487	72.665	0.0174476	0.0338137	72.665	0.0151605	0.00726379	72.665	0.0148359	0.00783678	72.665	0.0137517	0.0125633	72.665	0.0150655	0.0125067	72.665	0.0113242	0.00963603	72.665	0.0123433	0.0171165	72.665	0.0170858	0.0195981	72.6654	0.0120941
72.7087	0.014016	0.0103928	72.7087	0.0148935	0.00971169	72.7087	0.0126502	0.0110176	72.7087	0.014064	0.0133585	72.7087	0.0142072	0.00912152	72.7087	0.0152011	0.0121698	72.7087	0.0185727	0.0355666	72.7087	0.0195818	0.0210266	72.7087	0.0174354	0.0337901	72.7087	0.0151363	0.00725218	72.7087	0.0148133	0.00782481	72.7087	0.0137428	0.0125551	72.7087	0.0150413	0.0124866	72.7087	0.0113025	0.00961757	72.7087	0.0123113	0.0170722	72.7087	0.0170615	0.0195702	72.711	0.0120864
72.7517	0.0139924	0.0103754	72.7517	0.0148707	0.00969688	72.7517	0.0126294	0.0109995	72.7517	0.0140402	0.0133359	72.7517	0.0141789	0.00910333	72.7517	0.0151846	0.0121567	72.7517	0.018565	0.035552	72.7517	0.0195634	0.0210068	72.7517	0.0174253	0.0337704	72.7517	0.015113	0.00724102	72.7517	0.0147896	0.00781232	72.7517	0.0137329	0.0125461	72.7517	0.0150176	0.0124669	72.7517	0.0112819	0.00959998	72.7517	0.0122799	0.0170287	72.7517	0.0170379	0.0195431	72.7555	0.012079
72.7997	0.0139648	0.0103549	72.7997	0.0148432	0.0096789	72.7997	0.0126067	0.0109797	72.7997	0.0140138	0.0133108	72.7997	0.0141476	0.00908321	72.7997	0.0151657	0.0121415	72.7997	0.0185571	0.0355369	72.7997	0.0195439	0.0209859	72.7997	0.0174143	0.0337491	72.7997	0.0150865	0.00722833	72.7997	0.0147625	0.00779797	72.7997	0.0137207	0.0125349	72.7997	0.0149928	0.0124463	72.7997	0.0112598	0.00958121	72.7997	0.012244	0.0169788	72.7997	0.017011	0.0195123	72.7992	0.0120717
72.8456	0.0139355	0.0103332	72.8456	0.0148154	0.00966076	72.8456	0.012586	0.0109617	72.8456	0.0139891	0.0132874	72.8456	0.0141187	0.00906465	72.8456	0.0151473	0.0121267	72.8456	0.0185505	0.0355241	72.8456	0.0195261	0.0209668	72.8456	0.0174059	0.0337329	72.8456	0.0150606	0.00721592	72.8456	0.014736	0.00778397	72.8456	0.0137068	0.0125223	72.8456	0.0149697	0.0124272	72.8456	0.0112398	0.00956418	72.8456	0.0122108	0.0169328	72.8456	0.0169861	0.0194837	72.8455	0.012064
72.8924	0.0139056	0.010311	72.8924	0.0147859	0.00964157	72.8924	0.0125654	0.0109438	72.8924	0.0139655	0.013265	72.8924	0.0140899	0.00904616	72.8924	0.0151289	0.0121121	72.8924	0.0185432	0.0355101	72.8924	0.0195089	0.0209484	72.8924	0.0173962	0.033714	72.8924	0.0150328	0.00720261	72.8924	0.0147085	0.0077695	72.8924	0.0136913	0.0125081	72.8924	0.0149467	0.012408	72.8924	0.0112201	0.00954743	72.8924	0.0121773	0.0168864	72.8924	0.0169614	0.0194553	72.8917	0.0120555
72.9394	0.0138744	0.0102879	72.9394	0.0147544	0.00962102	72.9394	0.0125448	0.0109259	72.9394	0.0139426	0.0132433	72.9394	0.014061	0.00902763	72.9394	0.0151095	0.0120965	72.9394	0.0185354	0.0354952	72.9394	0.0194928	0.0209311	72.9394	0.0173868	0.0336959	72.9394	0.0150035	0.00718853	72.9394	0.0146806	0.00775474	72.9394	0.0136743	0.0124926	72.9394	0.0149246	0.0123897	72.9394	0.0112006	0.00953085	72.9394	0.0121441	0.0168403	72.9394	0.0169369	0.0194273	72.9384	0.0120459
72.9863	0.0138413	0.0102634	72.9863	0.0147224	0.00960014	72.9863	0.0125247	0.0109083	72.9863	0.0139215	0.0132232	72.9863	0.0140336	0.00901004	72.9863	0.0150902	0.0120811	72.9863	0.0185264	0.0354779	72.9863	0.0194762	0.0209133	72.9863	0.0173768	0.0336764	72.9863	0.0149726	0.00717373	72.9863	0.0146528	0.00774007	72.9863	0.0136553	0.0124752	72.9863	0.0149026	0.0123714	72.9863	0.0111816	0.00951463	72.9863	0.0121118	0.0167955	72.9863	0.0169125	0.0193993	72.9831	0.0120363
73.0287	0.0138121	0.0102417	73.0287	0.0146924	0.00958059	73.0287	0.0125067	0.0108926	73.0287	0.0139047	0.0132072	73.0287	0.0140094	0.0089945	73.0287	0.0150734	0.0120676	73.0287	0.0185175	0.0354609	73.0287	0.019461	0.0208969	73.0287	0.017367	0.0336575	73.0287	0.0149443	0.0071602	73.0287	0.0146281	0.00772702	73.0287	0.013637	0.0124585	73.0287	0.0148832	0.0123554	73.0287	0.0111649	0.00950047	73.0287	0.0120837	0.0167566	73.0287	0.0168915	0.0193752	73.0266	0.0120256
73.0713	0.0137819	0.0102193	73.0713	0.0146625	0.00956106	73.0713	0.0124879	0.0108762	73.0713	0.0138882	0.0131915	73.0713	0.013986	0.00897947	73.0713	0.0150569	0.0120544	73.0713	0.018508	0.0354428	73.0713	0.0194451	0.0208799	73.0713	0.0173554	0.0336349	73.0713	0.0149146	0.00714594	73.0713	0.014603	0.00771377	73.0713	0.0136178	0.012441	73.0713	0.0148636	0.012339	73.0713	0.0111487	0.00948668	73.0713	0.0120566	0.016719	73.0713	0.0168701	0.0193506	73.0683	0.0120143
73.1157	0.0137505	0.010196	73.1157	0.0146321	0.00954128	73.1157	0.0124681	0.010859	73.1157	0.0138722	0.0131764	73.1157	0.0139617	0.00896387	73.1157	0.0150387	0.0120398	73.1157	0.0184968	0.0354213	73.1157	0.0194272	0.0208606	73.1157	0.0173404	0.0336059	73.1157	0.0148829	0.00713079	73.1157	0.0145765	0.00769976	73.1157	0.013597	0.012422	73.1157	0.0148431	0.0123221	73.1157	0.0111322	0.00947261	73.1157	0.0120294	0.0166813	73.1157	0.0168481	0.0193255	73.1153	0.0120007
73.164	0.0137177	0.0101717	73.164	0.0145999	0.00952026	73.164	0.012447	0.0108406	73.164	0.0138567	0.0131616	73.164	0.0139368	0.00894787	73.164	0.0150191	0.0120241	73.164	0.0184838	0.0353964	73.164	0.019408	0.02084	73.164	0.0173222	0.0335705	73.164	0.014848	0.00711404	73.164	0.0145485	0.00768496	73.164	0.0135735	0.0124005	73.164	0.0148207	0.0123035	73.164	0.0111145	0.00945759	73.164	0.012001	0.0166419	73.164	0.0168244	0.0192983	73.1612	0.011986
73.2089	0.0136876	0.0101494	73.2089	0.0145714	0.00950167	73.2089	0.0124267	0.010823	73.2089	0.0138439	0.0131495	73.2089	0.013914	0.00893328	73.2089	0.0150005	0.0120092	73.2089	0.0184705	0.0353709	73.2089	0.019389	0.0208196	73.2089	0.0173014	0.0335304	73.2089	0.014817	0.00709921	73.2089	0.0145219	0.00767092	73.2089	0.0135519	0.0123808	73.2089	0.0147996	0.0122859	73.2089	0.0110987	0.00944412	73.2089	0.0119755	0.0166065	73.2089	0.016802	0.0192725	73.2101	0.0119693
73.2535	0.0136578	0.0101272	73.2535	0.0145447	0.00948429	73.2535	0.0124068	0.0108056	73.2535	0.0138315	0.0131377	73.2535	0.0138931	0.00891985	73.2535	0.0149811	0.0119937	73.2535	0.018456	0.0353432	73.2535	0.0193699	0.0207992	73.2535	0.0172775	0.0334839	73.2535	0.0147863	0.00708447	73.2535	0.0144956	0.00765701	73.2535	0.01353	0.0123608	73.2535	0.0147778	0.0122678	73.2535	0.0110832	0.00943093	73.2535	0.0119509	0.0165724	73.2535	0.0167793	0.0192465	73.2541	0.0119532
73.2987	0.0136302	0.0101068	73.2987	0.0145204	0.00946845	73.2987	0.012387	0.0107884	73.2987	0.0138199	0.0131267	73.2987	0.0138736	0.00890733	73.2987	0.0149608	0.0119775	73.2987	0.0184396	0.0353118	73.2987	0.0193497	0.0207774	73.2987	0.0172497	0.0334301	73.2987	0.0147567	0.0070703	73.2987	0.0144682	0.00764255	73.2987	0.0135086	0.0123412	73.2987	0.014755	0.0122489	73.2987	0.0110679	0.00941789	73.2987	0.0119265	0.0165386	73.2987	0.0167568	0.0192207	73.2985	0.0119363
73.3429	0.0136047	0.0100879	73.3429	0.0144987	0.00945427	73.3429	0.0123678	0.0107716	73.3429	0.0138084	0.0131158	73.3429	0.0138552	0.0088955	73.3429	0.0149409	0.0119616	73.3429	0.0184233	0.0352805	73.3429	0.0193299	0.0207562	73.3429	0.0172177	0.0333682	73.3429	0.0147296	0.00705734	73.3429	0.0144415	0.00762841	73.3429	0.0134878	0.0123222	73.3429	0.0147319	0.0122297	73.3429	0.0110533	0.00940553	73.3429	0.0119033	0.0165064	73.3429	0.0167345	0.0191951	73.3445	0.0119181
73.3886	0.0135807	0.0100701	73.3886	0.014479	0.00944145	73.3886	0.0123497	0.0107559	73.3886	0.0137977	0.0131056	73.3886	0.0138377	0.0088843	73.3886	0.0149205	0.0119452	73.3886	0.0184055	0.0352465	73.3886	0.0193095	0.0207343	73.3886	0.0171814	0.0332978	73.3886	0.0147035	0.00704482	73.3886	0.014415	0.00761441	73.3886	0.013468	0.0123041	73.3886	0.0147076	0.0122096	73.3886	0.011039	0.00939334	73.3886	0.0118804	0.0164747	73.3886	0.0167111	0.0191683	73.3902	0.0118992
73.4329	0.0135584	0.0100535	73.4329	0.0144608	0.00942954	73.4329	0.0123321	0.0107406	73.4329	0.0137858	0.0130943	73.4329	0.0138222	0.00887431	73.4329	0.0149002	0.0119289	73.4329	0.0183878	0.0352126	73.4329	0.0192908	0.0207141	73.4329	0.0171434	0.0332241	73.4329	0.0146801	0.00703358	73.4329	0.0143887	0.00760053	73.4329	0.0134499	0.0122876	73.4329	0.0146833	0.0121894	73.4329	0.0110258	0.00938209	73.4329	0.0118591	0.0164451	73.4329	0.0166885	0.0191424	73.4378	0.0118789
73.477	0.0135376	0.0100382	73.477	0.0144441	0.00941869	73.477	0.0123148	0.0107255	73.477	0.0137741	0.0130832	73.477	0.0138083	0.00886539	73.477	0.0148806	0.0119133	73.477	0.0183683	0.0351753	73.477	0.0192733	0.0206954	73.477	0.0171033	0.0331464	73.477	0.014659	0.00702347	73.477	0.0143634	0.00758716	73.477	0.0134333	0.0122724	73.477	0.0146584	0.0121687	73.477	0.0110134	0.00937156	73.477	0.0118386	0.0164167	73.477	0.0166665	0.0191171	73.4829	0.0118587
73.5213	0.0135184	0.0100239	73.5213	0.0144283	0.00940839	73.5213	0.0122987	0.0107115	73.5213	0.0137618	0.0130715	73.5213	0.0137963	0.00885767	73.5213	0.014862	0.0118984	73.5213	0.0183485	0.0351373	73.5213	0.0192563	0.0206772	73.5213	0.0170595	0.0330616	73.5213	0.0146392	0.00701403	73.5213	0.0143387	0.00757412	73.5213	0.0134179	0.0122584	73.5213	0.0146335	0.012148	73.5213	0.0110014	0.0093613	73.5213	0.0118188	0.0163892	73.5213	0.0166452	0.0190927	73.5256	0.0118402
73.5699	0.0134984	0.010009	73.5699	0.0144104	0.00939673	73.5699	0.0122816	0.0106966	73.5699	0.0137468	0.0130573	73.5699	0.0137833	0.00884934	73.5699	0.0148425	0.0118827	73.5699	0.0183256	0.0350934	73.5699	0.0192395	0.0206591	73.5699	0.0170117	0.032969	73.5699	0.0146198	0.00700471	73.5699	0.0143109	0.00755943	73.5699	0.0134031	0.0122448	73.5699	0.0146057	0.012125	73.5699	0.0109887	0.0093505	73.5699	0.0117982	0.0163607	73.5699	0.016623	0.0190672	73.5679	0.0118213
73.6165	0.0134803	0.00999567	73.6165	0.0143924	0.00938499	73.6165	0.0122649	0.010682	73.6165	0.0137305	0.0130417	73.6165	0.0137733	0.00884289	73.6165	0.0148259	0.0118694	73.6165	0.0183038	0.0350516	73.6165	0.0192253	0.0206439	73.6165	0.0169644	0.0328773	73.6165	0.0146018	0.00699608	73.6165	0.0142855	0.00754602	73.6165	0.0133911	0.0122338	73.6165	0.0145791	0.0121029	73.6165	0.0109769	0.00934049	73.6165	0.0117797	0.016335	73.6165	0.0166028	0.019044	73.6159	0.0118006
73.6625	0.0134639	0.0099835	73.6625	0.0143735	0.00937265	73.6625	0.0122491	0.0106683	73.6625	0.0137137	0.0130258	73.6625	0.013764	0.00883695	73.6625	0.0148112	0.0118577	73.6625	0.0182811	0.0350082	73.6625	0.0192127	0.0206303	73.6625	0.0169188	0.0327888	73.6625	0.0145851	0.00698806	73.6625	0.0142607	0.00753292	73.6625	0.0133812	0.0122249	73.6625	0.0145528	0.012081	73.6625	0.0109657	0.00933098	73.6625	0.0117618	0.0163102	73.6625	0.0165838	0.0190223	73.6606	0.0117812
[truncated: 491 more rows]
[truncated: 13 more columns]

## Sheet: Supp Figure 7b
Supplementary Figure 7b fluorescence melting data
[truncated: 64 more rows]

## Sheet: Supp Figure 9
Supplementary Figure 9 CD data
Wavelength (nm)	A-T / GC	T:A-T / C-GC	8amA-T	T:8amA-T	8amG-C	Z:8amG-C	8oxA-T	S:8oxA-T	8oxG-C	K:8ox-GC	ΨU-A / ΨC-G	T:ΨU-A / C:ΨC-G	2amA-T	T:2amA-T		Wavelength (nm)	B-S / P-Z	T:B-S / T:P-Z	T:B-S / C:P-Z	T:B-S / K:P-Z
[truncated: 121 more rows]

## Sheet: Supp Figure S10
Supplementary Figure melting temperature averages (duplex)
[truncated: 76 more rows]

[truncated: 2 more sheets: Supp Figure 11a-b, Supp Figure 12b]
